# Supplementary material for: Energetics of interactions in the solid state of 2-hydroxy-8-X-quinoline derivatives (X = Cl, Br, I, S-Ph): comparison of Hirshfeld atom, X-ray wavefunction and multipole refinements
Source: IUCrJ. 2019 Jul 15;6(Pt 5):868–83. doi: 10.1107/S2052252519007358 (PMC6760436; doi:10.1107/S2052252519007358)
Supplement: Supplementary file 1 [file m-06-00868-sup1.cif]

data_cut_off_PT10_HAR_anh3

_audit_creation_date               2016-4-20
_audit_creation_method             'Tonto 3.6.1 github v. '

# ======================
# Tonto software version
# ======================

_QCr_software                      'Tonto'
_QCr_software_version              '3.6.1 v. '
_QCr_software_platform             'Linux-2.6.32-573.22.1.el6.x86_64'
_QCr_software_build_date           '2016-04-20 12:40'
_QCr_software_website              'https://github.com/dylan-jayatilaka/tonto'

# ================
# Publication info
# ================

loop_
_publ_author_name
_publ_author_address
 'Woinska, Magdalena'
;
Biological and Chemical Research Centre, Department of Chemistry,
University of Warsaw, Zwirki i Wigury 101, Warszawa, 02-089, Poland
Department of Molecular Physiology and Biological Physics, 
University of Virginia, Charlottesville, VA, USA
;
'Wanat, Monika'
;
Biological and Chemical Research Centre, Department of Chemistry, 
University of Warsaw, Zwirki i Wigury 101, Warszawa, 02-089, Poland
College of Inter-Faculty Individual Studies in Mathematics and 
Natural Sciences (MISMaP), University of Warsaw, Stefana Banacha 2C, 
Warszawa, 02-097, Poland
;
'Taciak, Przemyslaw'
;
Department of Drug Chemistry, Faculty of Pharmacy, Medicinal University 
of Warsaw, Stefana Banacha 1, Warszawa, 02-091, Poland
Department of Pharmacodynamics, Centre of Preclinical Research and 
Technology, Faculty of Pharmacy, Medical University of Warsaw, Stefana 
Banacha 1, Warszawa, 02-091, Poland
;
'Pawinski, Tomasz'
;
Department of Drug Chemistry, Faculty of Pharmacy, Medicinal University of 
Warsaw, Stefana Banacha 1, Warszawa, 02-091, Poland
;
'Minor, Wladek'
;
Department of Molecular Physiology and Biological Physics, University 
of Virginia, Charlottesville, VA, USA

Department of Chemistry, University of Warsaw, Pasteura 1, Warszawa, 
02-093, Poland
;
'Wozniak, Krzysztof'
;
Biological and Chemical Research Centre, Department of Chemistry, 
University of Warsaw, Zwirki i Wigury 101, Warszawa, 02-089, Poland
;
 

_publ_requested_journal          'IUCRJ' 
_publ_contact_author                'Krzysztof Wozniak' 
_publ_contact_author_phone        '+48 48 22 26 714' 
_publ_contact_author_fax          '?' 
_publ_contact_author_email        'kwozniak@chem.uw.edu.pl' 
_publ_section_title 
; Energetics of Interactions in the Solid State on the Example of 
Quinoline Derivatives: Comparison of HAR, X-ray Wavefunction and 
Multipole Refinements
;

# ====================
# Chemical information
# ====================

_chemical_name_common               pt-10
_chemical_formula_sum               'C9 H6 I N O'
_chemical_formula_moiety            'C9 H6 I N O'
_chemical_formula_weight            271.0583
_chemical_compound_source           'see text'
_chemical_absolute_configuration    unk

# ==================
# QCr method details
# ==================

_QCr_calc_method                    'Kohn-Sham/becke88lyp/SCCF L=1 R=8.0 A'
_QCr_calc_spinorbital_kind          'restricted'
_QCr_calc_gaussian_basis_set        'cc-pVDZ'
_QCr_calc_gaussian_basis_set_kind   'cartesian'
_QCr_calc_basis_max_l               '3'

_QCr_calc_unit                      'See _atom_site_* in fragment.cif'
_QCr_calc_unit_spin_multiplicity    1
_QCr_calc_unit_n_electrons          128
_QCr_calc_unit_n_alpha_electrons    64
_QCr_calc_unit_n_beta_electrons     64

_QCr_Becke_grid_kind                mura_knowles
_QCr_Becke_grid_accuracy            high
_QCr_Becke_grid_L_angular_grid      35
_QCr_Becke_grid_L_H_angular_grid    29
_QCr_Becke_grid_reduce_L_H_ang_grid T
_QCr_Becke_grid_core_pruning_scheme jayatilaka2
_QCr_Becke_grid_scale_H-He_grid     T
_QCr_Becke_grid_n_pts_for_row_1     5670
_QCr_Becke_grid_n_pts_for_row_2     8960
_QCr_Becke_grid_n_pts_for_row_3     10282
_QCr_Becke_grid_n_radial_H_pts      35
_QCr_Becke_grid_H_pts_per_n_shell   5
_QCr_Becke_grid_basis_fn_cutoff     .1E-09
_QCr_Becke_grid_rho_cutoff          .1E-05

# ====================
# Symmetry information
# ====================

_symmetry_cell_setting             Monoclinic
_symmetry_space_group_name_H-M     'p 1 21/c 1'
_symmetry_space_group_name_Hall    '-p 2ybc'
_symmetry_Int_Tables_number        '14'

loop_
    _symmetry_equiv_pos_as_xyz
'+x, +y, +z'
'-x, -y, -z'
'-x, +y+1/2, -z+1/2'
'+x, -y+1/2, +z+1/2'

# =====================
# Unit cell information
# =====================

_cell_length_a                      4.3040(2)
_cell_length_b                      18.2223(9)
_cell_length_c                      10.5825(5)
_cell_angle_alpha                   90.000000(0)
_cell_angle_beta                    94.052(1)
_cell_angle_gamma                   90.000000(0)
_cell_volume                        827.90(7)

_cell_formula_units_Z               4.00000

_atom_sites_Cartn_tran_matrix_11    4.304000
_atom_sites_Cartn_tran_matrix_21    0.000000
_atom_sites_Cartn_tran_matrix_31    0.000000
_atom_sites_Cartn_tran_matrix_12    0.000000
_atom_sites_Cartn_tran_matrix_22    18.222300
_atom_sites_Cartn_tran_matrix_32    0.000000
_atom_sites_Cartn_tran_matrix_13    -0.747779
_atom_sites_Cartn_tran_matrix_23    0.000000
_atom_sites_Cartn_tran_matrix_33    10.556047
_atom_sites_Cartn_tran_vector_1     0.000000
_atom_sites_Cartn_tran_vector_2     0.000000
_atom_sites_Cartn_tran_vector_3     0.000000

# ==================
# Refinement details
# ==================

_refine_ls_kind                    'Hirshfeld atom refinement (HAR)'
_refine_ls_method_description
;
   S.C. Capelli, H.-B. Burgi, B. Dittrich, S.Grabowsky
   and Dylan Jayatilaka, IUCrJ (2014). 1, 361-379
;
_refine_QCr_Psi_constraint         'none'

_refine_ls_SVD_threshold           0.1E-02
_refine_ls_coordinate_system       cartesian
_refine_ls_structure_factor_coeff  F
_refine_ls_matrix_type             full
_refine_ls_R_factor_gt             0.0190
_refine_ls_R_factor_all            0.0190
_refine_ls_wR_factor_gt            0.0245
_refine_ls_wR_factor_all           0.0245
_refine_ls_R_Fsqd_factor           0.0285
_refine_ls_goodness_of_fit_gt      1.4220
_refine_ls_goodness_of_fit_all     1.4220
_refine_ls_number_reflns           6967
_refine_ls_number_parameters       173
_refine_ls_number_restraints       0
_refine_ls_number_constraints      0
_refine_ls_hydrogen_treatment      refall
_refine_ls_weighting_scheme        sigma
_refine_ls_weighting_details       'w=1/\s(F)'
_refine_ls_shift/su_conv_tol       0.0100
_refine_ls_shift/su_max            0.0030
_refine_ls_shift/su_max_mean       0.0002
_refine_ls_shift/su_max_par        'H1 Uyz'
_refine_ls_extinction_method       none

_refine_diff_density_max           0.0933
_refine_diff_density_min           -0.1108
_refine_diff_density_rms           0.0139
_refine_diff_density_max_atom      0.0242
_refine_diff_density_max_atom_tag  H4
_refine_diff_density_min_atom      -0.1111
_refine_diff_density_min_atom_tag  I1
_refine_diff_density_rms_atom      0.0273

_refine_special_details
;
 If constraints were applied they are defined by zero
  eigenvalues of the least-squares hessian, see the
  value of _refine_ls_SVD_threshold
;

_diffrn_radiation_wavelength      0.71073
_diffrn_measurement_device_type 'SuperNova, Single source at offset, Eos'
_cell_measurement_temperature      90
_diffrn_ambient_temperature        90
_diffrn_reflns_number              8089
_diffrn_reflns_av_R_equivalents 0.0222
_exptl_crystal_description         'plate'
_cell_measurement_reflns_used      9540


_diffrn_measured_fraction_theta_full 0.4006
_diffrn_measured_fraction_theta_max 0.9842
_exptl_crystal_density_diffrn     2.175
_reflns_number_gt                 5125
_reflns_number_total              5409
_diffrn_reflns_av_unetI/netI      0.0180
_diffrn_reflns_limit_h_max        7
_diffrn_reflns_limit_h_min        -6
_diffrn_reflns_limit_k_max        33
_diffrn_reflns_limit_k_min        -33
_diffrn_reflns_limit_l_max        19
_diffrn_reflns_limit_l_min        -19
_exptl_crystal_F_000              512
_exptl_crystal_size_max           0.20
_exptl_crystal_size_mid           0.07
_exptl_crystal_size_min           0.05
_diffrn_reflns_theta_full         62.45
_diffrn_reflns_theta_max          41.08
_diffrn_reflns_theta_min          2.23
_cell_measurement_theta_max       40.8550
_cell_measurement_theta_min       2.2240
_exptl_absorpt_coefficient_mu     3.812
_exptl_absorpt_correction_T_max   1.00000
_exptl_absorpt_correction_T_min   0.71356
_exptl_absorpt_correction_type    multi-scan
_exptl_absorpt_process_details
;
CrysAlisPro, Agilent Technologies,
Version 1.171.36.28 (release 01-02-2013 CrysAlis171 .NET)
(compiled Feb  1 2013,16:14:44)
Empirical absorption correction using spherical harmonics,
 implemented in SCALE3 ABSPACK scaling algorithm.
;
_exptl_special_details               
;
Numerical absorption correction based on gaussian integration
over a multifaceted crystal model
;

# ======================
# Fractional coordinates
# ======================

# . These are in standard presentation

loop_
_atom_site_label
_atom_site_fract_x
_atom_site_fract_y
_atom_site_fract_z
_atom_site_adp_type
_atom_site_occupancy
I1
         0.20210(3)
        0.441515(6)
         0.15756(1)
Uani
1.000000000
N1
          0.3447(2)
         0.61567(4)
         0.11887(6)
Uani
1.000000000
C6
          0.1574(2)
         0.60497(4)
         0.21734(7)
Uani
1.000000000
C1
          0.0609(2)
         0.53468(4)
         0.25265(7)
Uani
1.000000000
C9
          0.4463(2)
         0.68244(4)
         0.07777(7)
Uani
1.000000000
O1
          0.6113(2)
         0.68573(4)
        -0.01252(7)
Uani
1.000000000
C3
         -0.2188(2)
         0.58819(6)
         0.42022(8)
Uani
1.000000000
C5
          0.0638(2)
         0.66676(4)
         0.28518(7)
Uani
1.000000000
C4
         -0.1248(2)
         0.65745(5)
         0.38699(8)
Uani
1.000000000
C7
          0.1674(2)
         0.73765(5)
         0.24683(8)
Uani
1.000000000
C2
         -0.1269(2)
         0.52669(5)
         0.35279(7)
Uani
1.000000000
C8
          0.3482(2)
         0.74570(4)
         0.14803(9)
Uani
1.000000000
H2
          -0.210(3)
           0.471(1)
           0.371(2)
Uani
1.000000000
H1
           0.390(4)
           0.577(1)
           0.071(2)
Uani
1.000000000
H7
           0.094(5)
          0.7794(8)
           0.302(2)
Uani
1.000000000
H3
          -0.381(4)
          0.5810(8)
           0.488(2)
Uani
1.000000000
H4
          -0.226(4)
           0.701(1)
           0.439(2)
Uani
1.000000000
H8
           0.434(7)
           0.797(1)
           0.114(2)
Uani
1.000000000


# ========================
# Crystal axis system ADPs
# ========================

# . These are in standard presentation

loop_
_atom_site_aniso_label
_atom_site_aniso_U_11
_atom_site_aniso_U_22
_atom_site_aniso_U_33
_atom_site_aniso_U_12
_atom_site_aniso_U_13
_atom_site_aniso_U_23
I1
         0.01561(2)
         0.01131(2)
         0.01572(2)
        -0.00047(1)
         0.00117(1)
         0.00003(1)
N1
          0.0164(3)
          0.0102(2)
          0.0151(2)
          0.0005(2)
          0.0013(2)
         -0.0009(2)
C6
          0.0131(3)
          0.0110(2)
          0.0138(2)
          0.0020(2)
         -0.0006(2)
         -0.0018(2)
C1
          0.0134(3)
          0.0129(3)
          0.0140(2)
          0.0015(2)
          0.0006(2)
         -0.0004(2)
C9
          0.0202(3)
          0.0102(2)
          0.0177(3)
         -0.0003(2)
          0.0000(2)
         -0.0001(2)
O1
          0.0324(3)
          0.0121(2)
          0.0225(3)
         -0.0034(2)
          0.0077(2)
          0.0012(2)
C3
          0.0191(3)
          0.0256(4)
          0.0164(3)
          0.0046(3)
          0.0039(2)
         -0.0016(3)
C5
          0.0168(3)
          0.0140(3)
          0.0161(2)
          0.0046(2)
         -0.0013(2)
         -0.0035(2)
C4
          0.0197(3)
          0.0215(3)
          0.0173(3)
          0.0072(3)
          0.0010(2)
         -0.0048(2)
C7
          0.0216(4)
          0.0130(3)
          0.0218(3)
          0.0048(2)
         -0.0028(3)
         -0.0044(2)
C2
          0.0160(3)
          0.0192(3)
          0.0154(2)
          0.0018(2)
          0.0022(2)
          0.0007(2)
C8
          0.0249(4)
          0.0098(2)
          0.0235(3)
          0.0010(2)
         -0.0013(3)
         -0.0018(2)
H2
          -0.006(7)
            0.03(1)
            0.05(1)
          -0.002(6)
          -0.018(7)
           0.007(9)
H1
           0.011(9)
           0.024(9)
            0.04(1)
           0.004(8)
           0.001(8)
           0.017(9)
H7
            0.07(2)
           0.006(8)
            0.06(1)
          -0.007(9)
            0.05(1)
           0.001(9)
H3
            0.04(1)
          -0.010(6)
            0.07(1)
           0.015(7)
            0.02(1)
          -0.012(7)
H4
            0.04(1)
            0.03(1)
            0.03(1)
           0.011(9)
           0.023(9)
           0.015(9)
H8
            0.15(3)
            0.03(1)
            0.02(1)
           -0.01(1)
           -0.01(1)
           0.024(9)
	   
	   
# ======================================
# Third order Gram-Charlier coefficients
# ======================================

# . These are in standard presentation

loop_
_atom_site_anharm_GC_C_label
_atom_site_anharm_GC_C_111
_atom_site_anharm_GC_C_222
_atom_site_anharm_GC_C_333
_atom_site_anharm_GC_C_112
_atom_site_anharm_GC_C_113
_atom_site_anharm_GC_C_122
_atom_site_anharm_GC_C_223
_atom_site_anharm_GC_C_133
_atom_site_anharm_GC_C_233
_atom_site_anharm_GC_C_123
I1
         -0.0010(1)
        0.000043(1)
        0.000059(8)
         0.00013(2)
        -0.00005(3)
       -0.000029(4)
        0.000000(1)
        -0.00001(1)
        0.000014(2)
        0.000027(4)
		   
	loop_
_geom_bond_atom_site_label_1
_geom_bond_atom_site_label_2
_geom_bond_distance	   
 I1  C1    2.0857(7)
     
 O1  C9     1.232(1)
     
 N1  C6     1.376(1)
 N1  C9    1.374(1)
     
 N1  H1      0.89(2)
     
 C6  C1     1.405(1)
 C6  C5     1.409(1)
 C1  C2     1.385(1)
 C9  C8     1.451(1)
 C3  C4     1.378(1)
 C3  C2     1.401(1)
 C5  C4     1.404(1)
 C5  C7     1.434(1)
 C7  C8     1.355(1)
     
 C3  H3      1.05(2)
 C4  H4      1.08(2)
 C7  H7      1.02(2)
 C2  H2      1.09(2)
 C8  H8      1.07(2)

 
 loop_
_geom_angle_atom_site_label_1
_geom_angle_atom_site_label_2
_geom_angle_atom_site_label_3
_geom_angle
 I1 C1 C6       120.80(5)
 I1 C1 C2       119.29(6)
       
 O1 C9 N1       120.18(7)
       
 O1 C9 C8       124.31(8)
       
 N1 C6 C1       122.04(6)
 N1 C6 C5       118.46(7)
 N1 C9 C8       115.51(7)
       
 C6 N1 C9       125.59(7)
       
 C6 N1 H1         119.(1)
 C9 N1 H1         115.(1)
       
 C6 C1 C2       119.90(7)
 C6 C5 C4       119.72(8)
 C6 C5 C7       118.00(7)
 C1 C6 C5       119.49(7)
 C1 C2 C3       120.45(8)
 C9 C8 C7       120.89(8)
 C3 C4 C5       120.16(8)
 C5 C7 C8       121.53(7)
 C4 C3 C2       120.27(8)
 C4 C5 C7       122.28(7)
       
 C1 C2 H2        116.(1)
 C9 C8 H8        114.(1)
 C3 C4 H4        113.9(9)
 C3 C2 H2        123.(1)
 C5 C4 H4        125.7(9)
 C5 C7 H7        113.1(9)
 C4 C3 H3        120.8(8)
 C7 C8 H8        125.(1)
 C2 C3 H3        118.5(8)
 C8 C7 H7        125.3(9)
 
  # start Validation Reply Form
_vrf_PLAT211_pt-10
;
PROBLEM: ADP of Atom H2        is N.P.D. or (nearly) 2D .     Please Check 
RESPONSE: Relatively poor quality of X-ray data may not allow
for refinement of hydrogen ADPs.  
;

# end Validation Reply Form

  _shelx_hkl_file 
; 
   1   0   0  556.08   12.61
   2   0   0 1418.96   31.76
   3   0   0  889.95   20.44
   4   0   0  1.0897  0.5867
   5   0   0  395.03    9.15
   6   0   0  17.613   1.153
   7   0   0  97.200   4.264
   8   0   0  33.559   3.866
   9   0   0  3.6566  0.9430
   1   1   0  105.78    2.41
   2   1   0  77.722   1.792
   3   1   0  110.08    2.60
   4   1   0  99.547   2.630
   5   1   0  2.3784  0.2515
   6   1   0  21.238   1.090
   7   1   0  0.9115  0.4296
   8   1   0  3.7300  0.6391
   9   1   0  2.9756  0.8487
   0   2   0 1050.17   25.27
   1   2   0  644.37   14.49
   2   2   0  777.20   17.51
   3   2   0  462.48   10.43
   4   2   0  85.475   2.095
   5   2   0  174.41    4.13
   6   2   0  2.3155  0.5029
   7   2   0  46.625   1.446
   8   2   0  14.606   0.870
   9   2   0  3.1852  1.0582
   1   3   0 2667.96   59.64
   2   3   0  628.16   14.11
   3   3   0  460.70   10.39
   4   3   0  596.05   13.63
   5   3   0  2.3889  0.3458
   6   3   0  145.66    3.56
   7   3   0  17.015   0.817
   8   3   0  25.628   1.058
   9   3   0  16.827   1.425
   0   4   0  10.247   0.367
   1   4   0  17.215   0.440
   2   4   0  4.9349  0.2095
   3   4   0  9.4821  0.3562
   4   4   0  2.7661  0.2724
   5   4   0  2.4308  0.3562
   6   4   0  0.5658  0.3143
   7   4   0  0.5867  0.4191
   8   4   0  0.4820  0.4191
   1   5   0 1632.31   36.49
   2   5   0  495.58   11.15
   3   5   0  446.10   10.07
   4   5   0  533.92   12.52
   5   5   0  10.268   0.786
   6   5   0  159.59    3.81
   7   5   0  23.365   0.891
   8   5   0  26.519   1.173
   0   6   0  800.55   18.57
   1   6   0  36.472   0.891
   2   6   0  973.89   21.81
   3   6   0  236.48    5.42
   4   6   0  46.091   1.194
   5   6   0  186.71    4.40
   6   6   0  23.553   0.838
   7   6   0  35.718   1.236
   8   6   0  8.9687  1.7497
   1   7   0 1452.69   32.48
   2   7   0  71.980   1.687
   3   7   0  83.181   1.980
   4   7   0  194.11    4.51
   5   7   0  72.902   1.802
   6   7   0  34.167   1.006
   7   7   0  4.9454  0.6915
   8   7   0  3.8138  0.9325
   0   8   0 2136.85   47.72
   1   8   0  72.829   1.708
   2   8   0  536.36   12.08
   3   8   0  565.16   12.73
   4   8   0  118.03    2.79
   5   8   0  323.12    8.02
   6   8   0  0.1676  0.1781
   7   8   0  70.262   3.960
   8   8   0  29.819   1.467
   1   9   0  216.83    4.95
   2   9   0  3.7824  0.2410
   3   9   0  20.609   0.660
   4   9   0  4.0443  0.3562
   5   9   0  1.6450  0.2515
   6   9   0  40.349   1.373
   7   9   0  1.6869  0.5972
   8   9   0  2.1165  1.0582
   0  10   0 1201.88   26.91
   1  10   0  302.38    6.88
   2  10   0  519.94   11.73
   3  10   0  334.54    7.63
   4  10   0  38.463   1.215
   5  10   0  161.57    3.88
   6  10   0  5.4483  0.4715
   7  10   0  56.065   2.169
   8  10   0  18.346   1.823
   1  11   0  873.77   19.62
   2  11   0  225.26    5.20
   3  11   0  208.31    4.83
   4  11   0  254.68    6.12
   5  11   0  0.2934  0.2410
   6  11   0  86.858   2.263
   7  11   0  14.930   1.676
   8  11   0  13.474   2.368
   0  12   0  33.580   0.891
   1  12   0  9.8279  0.4401
   2  12   0  43.262   1.142
   3  12   0  22.013   0.681
   4  12   0  5.7731  0.4086
   5  12   0  15.601   0.608
   6  12   0  2.1374  0.4086
   7  12   0  5.1759  0.8801
   8  12   0  1.6345  0.8382
   1  13   0 1165.25   26.48
   2  13   0  305.78    7.48
   3  13   0  205.23    4.77
   4  13   0  346.85    7.94
   5  13   0  2.6089  0.4086
   6  13   0  142.17    4.37
   7  13   0  35.079   1.341
   8  13   0  15.580   1.278
   0  14   0  0.8801  0.3353
   1  14   0  21.217   0.723
   2  14   0  134.56    3.17
   3  14   0  80.006   1.907
   4  14   0  51.727   1.299
   5  14   0  42.539   1.603
   6  14   0  1.0373  0.4715
   7  14   0  7.0723  0.6915
   8  14   0  0.3458  0.3562
   1  15   0  188.88    4.52
   2  15   0  89.342   2.116
   3  15   0  114.68    2.66
   4  15   0  131.90    3.14
   5  15   0  5.4169  0.4296
   6  15   0  69.550   2.378
   7  15   0  5.1025  0.6601
   8  15   0  3.3318  1.0268
   0  16   0  809.84   21.07
   1  16   0  4.7463  0.3248
   2  16   0  429.97   10.11
   3  16   0  163.55    3.89
   4  16   0  32.155   1.079
   5  16   0  220.20    5.30
   6  16   0  9.7965  0.8382
   7  16   0  46.793   1.603
   8  16   0  15.350   1.299
   1  17   0  0.7229  0.1676
   2  17   0  1.5611  0.1781
   3  17   0  3.7509  0.2200
   4  17   0  1.6554  0.2515
   5  17   0  1.3935  0.3458
   6  17   0  0.2829  0.2934
   7  17   0  0.3248  0.3353
   8  17   0  0.9954  0.5763
   0  18   0  564.05   13.10
   1  18   0  81.463   1.938
   2  18   0  331.05    7.49
   3  18   0  222.11    5.07
   4  18   0  27.786   1.048
   5  18   0  128.09    3.14
   6  18   0  9.6288  0.7125
   7  18   0  36.420   1.896
   1  19   0  192.99    4.41
   2  19   0  71.802   1.771
   3  19   0  63.640   1.655
   4  19   0  83.307   2.033
   5  19   0  0.8801  0.3981
   6  19   0  38.337   1.289
   7  19   0  5.4588  0.9325
   0  20   0  103.79    3.25
   1  20   0  10.886   0.367
   2  20   0  107.21    2.57
   3  20   0  57.710   1.435
   4  20   0  5.3435  0.3772
   5  20   0  39.364   1.320
   6  20   0  6.3494  0.8277
   7  20   0  5.5740  0.7229
   1  21   0  326.04    7.40
   2  21   0  173.81    4.00
   3  21   0  80.844   1.928
   4  21   0  171.39    4.01
   5  21   0  12.007   0.712
   6  21   0  60.707   1.865
   7  21   0  11.106   1.173
   0  22   0  54.001   1.645
   1  22   0  16.617   0.618
   2  22   0  27.158   0.849
   3  22   0  2.7765  0.3038
   4  22   0  1.0792  0.3038
   5  22   0  1.6135  0.5134
   6  22   0  3.3738  0.6182
   7  22   0  3.9395  0.7963
   1  23   0  280.13    6.64
   2  23   0  27.870   0.775
   3  23   0  47.254   1.289
   4  23   0  47.956   1.320
   5  23   0  0.3458  0.4086
   6  23   0  88.262   2.483
   7  23   0  9.4821  1.0163
   0  24   0  267.11    6.16
   1  24   0  8.4763  0.4505
   2  24   0  139.54    3.28
   3  24   0  153.32    3.89
   4  24   0  7.8372  0.4924
   5  24   0  91.091   2.483
   6  24   0  6.1712  0.7020
   7  24   0  7.9105  0.8906
   1  25   0  13.600   0.492
   2  25   0  8.0362  0.3877
   3  25   0  8.0572  0.5448
   4  25   0  9.5869  0.6391
   5  25   0  0.5658  0.4401
   6  25   0  3.3004  0.7020
   0  26   0  216.11    5.10
   1  26   0  22.212   0.723
   2  26   0  151.84    3.87
   3  26   0  114.06    2.77
   4  26   0  22.380   0.891
   5  26   0  79.294   3.196
   6  26   0  1.5507  0.6286
   1  27   0  40.757   1.173
   2  27   0  12.510   0.555
   3  27   0  22.631   0.849
   4  27   0  19.059   0.828
   5  27   0  0.5239  0.5972
   6  27   0  13.652   1.572
   0  28   0  51.769   2.253
   1  28   0  15.957   0.597
   2  28   0  54.588   1.823
   3  28   0  42.329   1.320
   4  28   0  7.8162  0.5972
   5  28   0  24.716   1.289
   6  28   0  0.5239  0.5867
   1  29   0  186.89    4.36
   2  29   0  32.407   1.027
   3  29   0  40.454   1.645
   4  29   0  76.894   2.085
   5  29   0  0.3877  0.4610
   0  30   0  0.8277  0.5344
   1  30   0  23.333   0.849
   2  30   0  0.7439  0.3877
   3  30   0  3.9081  0.5344
   4  30   0  0.9430  0.6601
   5  30   0  0.3458  0.4191
   1  31   0  144.86    3.97
   2  31   0  77.712   1.991
   3  31   0  22.862   1.226
   4  31   0  57.584   1.802
   5  31   0  0.2829  0.3562
   0  32   0  96.644   2.902
   1  32   0  2.9861  0.5763
   2  32   0  30.343   1.173
   3  32   0  20.714   1.016
   4  32   0  4.2015  0.6810
   5  32   0  27.200   2.536
   1  33   0  9.2202  0.5448
   2  33   0  7.1142  0.5239
   3  33   0  3.9081  0.6810
   4  33   0  4.7673  0.7020
   0  34   0  111.38    3.05
   1  34   0  7.4809  0.6496
   2  34   0  65.432   2.336
   3  34   0  42.046   1.593
   4  34   0  8.8640  1.0897
   1  35   0  11.127   0.671
   2  35   0  1.8650  0.6601
   3  35   0  5.0082  1.1106
   0  36   0  46.614   2.818
   1  36   0  6.2551  0.7753
   2  36   0  26.571   1.100
   3  36   0  8.0467  1.4878
   1  37   0  43.188   1.383
   2  37   0  22.443   1.813
   0  38   0  2.4622  0.8068
   1  38   0  0.2724  0.3038
  -9   1   1  7.1247  1.1525
  -8   1   1  48.144   1.603
  -7   1   1  0.7858  0.4086
  -6   1   1  228.34    5.45
  -5   1   1  160.69    4.21
  -4   1   1  168.44    4.10
  -3   1   1  538.51   12.19
  -2   1   1  6.4856  0.2200
  -1   1   1 1677.43   37.69
   0   1   1  844.45   19.26
   1   1   1 2252.93   51.00
   2   1   1 1117.99   25.05
   3   1   1  11.630   0.388
   4   1   1  433.64   10.33
   5   1   1  71.257   2.095
   6   1   1  99.704   2.944
   7   1   1  108.45    3.77
   8   1   1  0.3562  0.4296
  -9   2   1  11.473   0.974
  -8   2   1  2.3050  0.5763
  -7   2   1  38.379   1.341
  -6   2   1  24.517   0.744
  -5   2   1  113.31    2.69
  -4   2   1  265.72    6.21
  -3   2   1  36.357   0.912
  -2   2   1  675.69   15.17
  -1   2   1  74.306   1.697
   0   2   1  4.9454  0.2200
   1   2   1  58.737   1.352
   2   2   1  198.08    4.48
   3   2   1  411.45    9.37
   4   2   1  1.1944  0.2934
   5   2   1  160.32    3.81
   6   2   1  53.027   1.875
   7   2   1  10.205   0.671
   8   2   1  12.573   1.194
  -9   3   1  2.1269  1.4354
  -8   3   1  11.274   0.702
  -7   3   1  1.6240  0.4191
  -6   3   1  40.391   1.121
  -5   3   1  27.126   0.765
  -4   3   1  20.085   0.650
  -3   3   1  335.42    7.61
  -2   3   1  1.5507  0.1257
  -1   3   1  868.11   19.47
   0   3   1  0.3667  0.0838
   1   3   1  18.629   0.482
   2   3   1  399.49    9.00
   3   3   1  2.9651  0.1886
   4   3   1  155.13    3.71
   5   3   1  6.6218  0.4296
   6   3   1  26.026   0.995
   7   3   1  12.814   0.849
   8   3   1  0.3143  0.3248
  -9   4   1  16.104   5.962
  -8   4   1  3.9291  0.6601
  -7   4   1  114.19    3.24
  -6   4   1  11.536   0.482
  -5   4   1  197.20    4.71
  -4   4   1  465.32   10.84
  -3   4   1  105.50    2.55
  -2   4   1 1937.96   43.25
  -1   4   1  61.251   1.414
   0   4   1 1997.61   44.83
   1   4   1  908.62   20.40
   2   4   1  94.570   2.200
   3   4   1 1080.94   24.17
   4   4   1  29.086   0.964
   5   4   1  290.56    7.75
   6   4   1  61.513   1.687
   7   4   1  14.606   0.985
   8   4   1  54.420   1.634
  -8   5   1  1.1316  0.6077
  -7   5   1  1.3726  0.4820
  -6   5   1  11.819   0.534
  -5   5   1  10.048   0.482
  -4   5   1  35.959   0.985
  -3   5   1  65.516   1.572
  -2   5   1  0.7858  0.1153
  -1   5   1  603.21   13.55
   0   5   1  4.3063  0.1467
   1   5   1  14.731   0.419
   2   5   1  141.01    3.22
   3   5   1  3.8976  0.2724
   4   5   1  31.181   0.995
   5   5   1  17.152   0.692
   6   5   1  0.3772  0.2934
   7   5   1  3.7614  0.8382
   8   5   1  0.5344  0.4924
  -8   6   1  0.4505  0.4191
  -7   6   1  61.356   1.760
  -6   6   1  11.871   0.503
  -5   6   1  214.09    5.07
  -4   6   1  235.16    5.64
  -3   6   1  68.250   1.645
  -2   6   1 1009.50   22.59
  -1   6   1  451.15   10.15
   0   6   1 1086.48   24.52
   1   6   1  865.02   19.43
   2   6   1  411.86    9.28
   3   6   1  595.77   13.40
   4   6   1  17.875   0.681
   5   6   1  153.52    4.22
   6   6   1  119.45    3.02
   7   6   1  9.6812  0.8068
   8   6   1  28.363   1.383
  -8   7   1  27.409   1.215
  -7   7   1  0.4610  0.3667
  -6   7   1  85.454   2.190
  -5   7   1  48.699   1.247
  -4   7   1  246.84    5.68
  -3   7   1  639.01   14.38
  -2   7   1  35.844   0.891
  -1   7   1 1579.92   35.29
   0   7   1  635.82   14.31
   1   7   1  620.19   13.97
   2   7   1  874.17   19.59
   3   7   1  1.0268  0.1886
   4   7   1  380.69    8.99
   5   7   1  75.176   1.896
   6   7   1  45.127   1.519
   7   7   1  39.783   2.483
   8   7   1  1.2049  0.8172
  -8   8   1  0.5448  0.5448
  -7   8   1  2.8708  0.5134
  -6   8   1  0.7963  0.3248
  -5   8   1  24.308   0.880
  -4   8   1  17.340   0.576
  -3   8   1  2.0745  0.2200
  -2   8   1  141.95    3.31
  -1   8   1  171.10    3.90
   0   8   1  16.858   0.440
   1   8   1  6.5170  0.2410
   2   8   1  167.92    3.83
   3   8   1  105.10    2.48
   4   8   1  1.4668  0.2200
   5   8   1  37.153   1.173
   6   8   1  45.881   1.362
   7   8   1  0.4820  0.4505
   8   8   1  1.1735  0.8382
  -8   9   1  52.639   1.886
  -7   9   1  0.3667  0.4191
  -6   9   1  153.90    3.69
  -5   9   1  272.08    6.24
  -4   9   1  98.405   2.462
  -3   9   1  760.91   17.07
  -2   9   1  4.5368  0.2410
  -1   9   1  916.24   20.68
   0   9   1  484.69   10.92
   1   9   1  618.29   13.91
   2   9   1  952.87   21.45
   3   9   1  0.1362  0.1257
   4   9   1  458.41   11.56
   5   9   1  25.418   0.943
   6   9   1  113.79    3.00
   7   9   1  60.979   1.928
   8   9   1  0.4820  0.5029
  -8  10   1  0.5553  0.6077
  -7  10   1  18.074   1.383
  -6  10   1  3.6462  0.3772
  -5  10   1  88.860   2.368
  -4  10   1  26.361   0.775
  -3  10   1  42.004   1.090
  -2  10   1  303.06    6.89
  -1  10   1  50.061   1.205
   0  10   1  516.47   11.64
   1  10   1  385.43    8.72
   2  10   1  128.46    3.00
   3  10   1  157.79    3.69
   4  10   1  8.7906  0.3772
   5  10   1  25.638   0.922
   6  10   1  50.135   1.467
   7  10   1  6.3598  0.8696
   8  10   1  9.7126  2.4622
  -8  11   1  19.195   1.760
  -7  11   1  1.3726  0.9011
  -6  11   1  78.979   2.106
  -5  11   1  37.143   1.090
  -4  11   1  31.296   0.922
  -3  11   1  308.33    7.24
  -2  11   1  7.9734  0.4086
  -1  11   1  818.15   18.39
   0  11   1  83.956   1.949
   1  11   1  129.66    3.01
   2  11   1  522.27   11.78
   3  11   1  9.1049  0.3562
   4  11   1  199.96    4.84
   5  11   1  23.690   0.995
   6  11   1  39.762   1.362
   7  11   1  36.336   1.331
   8  11   1  1.0582  0.6706
  -8  12   1  0.5658  0.4820
  -7  12   1  90.232   2.483
  -6  12   1  11.599   0.587
  -5  12   1  126.37    3.63
  -4  12   1  273.65    6.44
  -3  12   1  62.624   1.666
  -2  12   1  993.91   22.66
  -1  12   1  72.064   1.739
   0  12   1 1163.20   26.07
   1  12   1  737.59   16.61
   2  12   1  78.476   1.928
   3  12   1  689.46   16.23
   4  12   1  30.877   1.048
   5  12   1  179.84    4.40
   6  12   1  57.280   1.645
   7  12   1  8.3401  0.7125
   8  12   1  45.682   1.739
  -8  13   1  0.4296  0.5134
  -7  13   1  0.6496  0.5658
  -6  13   1  0.3667  0.4191
  -5  13   1  1.1106  0.2934
  -4  13   1  0.5553  0.2095
  -3  13   1  13.872   0.409
  -2  13   1  0.3981  0.3143
  -1  13   1  13.348   0.503
   0  13   1  46.426   1.132
   1  13   1  15.674   0.618
   2  13   1  6.1817  0.3458
   3  13   1  2.9861  0.2200
   4  13   1  12.804   0.513
   5  13   1  0.2724  0.2200
   6  13   1  0.2724  0.2724
   7  13   1  0.3772  0.4505
   8  13   1  1.0268  0.6391
  -8  14   1  1.6031  0.6077
  -7  14   1  42.937   1.498
  -6  14   1  11.892   0.629
  -5  14   1  130.10    3.34
  -4  14   1  204.05    4.73
  -3  14   1  105.09    2.44
  -2  14   1  774.14   17.40
  -1  14   1  40.192   1.153
   0  14   1 1000.71   22.48
   1  14   1  905.00   20.29
   2  14   1  73.227   1.813
   3  14   1  572.47   13.18
   4  14   1  39.783   1.058
   5  14   1  119.81    2.88
   6  14   1  52.964   2.347
   7  14   1  16.785   0.922
   8  14   1  29.389   1.310
  -8  15   1  22.338   1.645
  -7  15   1  4.6206  0.6496
  -6  15   1  33.151   1.215
  -5  15   1  35.927   1.079
  -4  15   1  92.150   2.473
  -3  15   1  367.77    8.39
  -2  15   1  3.0175  0.2305
  -1  15   1  378.99    8.79
   0  15   1  215.66    5.08
   1  15   1  90.243   2.148
   2  15   1  239.12    5.50
   3  15   1  8.6230  0.5134
   4  15   1  188.86    4.69
   5  15   1  26.885   1.352
   6  15   1  23.941   1.111
   7  15   1  16.272   0.932
   8  15   1  2.7870  0.6915
  -8  16   1  0.3353  0.3458
  -7  16   1  4.1700  0.6810
  -6  16   1  7.1247  0.5553
  -5  16   1  15.549   0.712
  -4  16   1  60.728   1.718
  -3  16   1  4.0024  0.2200
  -2  16   1  139.92    3.38
  -1  16   1  18.619   0.513
   0  16   1  9.2097  0.3143
   1  16   1  40.391   1.079
   2  16   1  4.5368  0.2934
   3  16   1  78.749   1.949
   4  16   1  0.5448  0.2515
   5  16   1  29.463   0.912
   6  16   1  4.9349  0.5867
   7  16   1  2.4727  0.6182
   8  16   1  1.9907  0.6915
  -8  17   1  31.799   1.278
  -7  17   1  0.4820  0.5448
  -6  17   1  94.130   3.279
  -5  17   1  42.497   1.278
  -4  17   1  172.26    4.01
  -3  17   1  389.31    8.79
  -2  17   1  0.2095  0.1467
  -1  17   1  890.79   20.24
   0  17   1  532.45   11.98
   1  17   1  622.24   14.58
   2  17   1  616.93   14.10
   3  17   1  1.4145  0.2410
   4  17   1  284.24    6.55
   5  17   1  84.941   2.410
   6  17   1  35.309   1.362
   7  17   1  56.159   1.823
   8  17   1  2.3050  0.7020
  -8  18   1  0.4924  0.5239
  -7  18   1  3.0594  0.6496
  -6  18   1  8.2248  0.6077
  -5  18   1  14.826   0.692
  -4  18   1  28.918   0.901
  -3  18   1  5.0187  0.2829
  -2  18   1  73.772   1.834
  -1  18   1  1.2678  0.1467
   0  18   1  50.219   1.194
   1  18   1  105.17    2.47
   2  18   1  1.5297  0.1886
   3  18   1  49.915   1.226
   4  18   1  1.6450  0.3248
   5  18   1  9.7650  0.5134
   6  18   1  4.4739  0.5972
   7  18   1  5.4169  0.7125
  -7  19   1  0.8068  0.5553
  -6  19   1  54.661   2.012
  -5  19   1  22.558   0.859
  -4  19   1  35.655   1.090
  -3  19   1  221.58    5.35
  -2  19   1  0.3981  0.1781
  -1  19   1  418.83    9.61
   0  19   1  59.104   1.394
   1  19   1  79.545   1.865
   2  19   1  342.03    7.74
   3  19   1  2.3365  0.3143
   4  19   1  152.14    3.57
   5  19   1  24.695   1.037
   6  19   1  20.326   1.341
   7  19   1  25.366   1.310
  -7  20   1  49.003   1.687
  -6  20   1  10.247   0.671
  -5  20   1  51.560   1.792
  -4  20   1  161.04    3.85
  -3  20   1  23.019   0.671
  -2  20   1  404.09    9.14
  -1  20   1  24.758   0.660
   0  20   1  340.82    7.83
   1  20   1  221.24    5.11
   2  20   1  37.153   0.953
   3  20   1  327.11    7.49
   4  20   1  6.9047  0.4086
   5  20   1  133.15    3.49
   6  20   1  29.106   1.603
   7  20   1  7.4495  0.7649
  -7  21   1  0.8487  0.5763
  -6  21   1  0.9011  0.5344
  -5  21   1  1.7917  0.7753
  -4  21   1  17.896   0.650
  -3  21   1  5.6055  0.3038
  -2  21   1  10.865   0.388
  -1  21   1  11.923   0.587
   0  21   1  16.659   0.482
   1  21   1  11.756   0.419
   2  21   1  4.7463  0.3458
   3  21   1  0.9849  0.2305
   4  21   1  6.8628  0.3981
   5  21   1  5.4169  1.0163
   6  21   1  0.4086  0.4715
   7  21   1  0.4715  0.4610
  -7  22   1  52.440   1.917
  -6  22   1  25.261   1.614
  -5  22   1  49.978   2.043
  -4  22   1  143.08    3.39
  -3  22   1  7.7953  0.3772
  -2  22   1  222.82    5.13
  -1  22   1  21.175   0.629
   0  22   1  291.61    6.62
   1  22   1  284.30    6.46
   2  22   1  24.580   0.796
   3  22   1  178.99    4.61
   4  22   1  3.7300  0.3353
   5  22   1  66.543   1.886
   6  22   1  15.978   1.425
   7  22   1  19.237   1.813
  -7  23   1  0.6286  0.7020
  -6  23   1  26.938   1.215
  -5  23   1  9.0945  0.6810
  -4  23   1  26.550   0.849
  -3  23   1  83.443   2.033
  -2  23   1  2.7765  0.2619
  -1  23   1  147.67    3.45
   0  23   1  56.599   1.394
   1  23   1  98.991   2.326
   2  23   1  101.14    2.68
   3  23   1  12.280   0.503
   4  23   1  82.102   2.242
   5  23   1  22.914   0.964
   6  23   1  16.376   0.922
   7  23   1  20.693   3.646
  -7  24   1  8.8954  1.2259
  -6  24   1  0.5972  0.4715
  -5  24   1  37.593   1.341
  -4  24   1  6.4646  0.4820
  -3  24   1  8.6754  0.4191
  -2  24   1  87.487   2.242
  -1  24   1  7.0304  0.5239
   0  24   1  168.70    3.89
   1  24   1  122.01    2.91
   2  24   1  18.545   0.597
   3  24   1  47.557   1.435
   4  24   1  4.7044  0.4086
   5  24   1  7.6381  0.5972
   6  24   1  17.068   0.953
   7  24   1  3.1432  0.9849
  -6  25   1  27.482   1.226
  -5  25   1  40.946   1.666
  -4  25   1  62.310   1.676
  -3  25   1  215.50    5.02
  -2  25   1  2.0222  0.3353
  -1  25   1  204.99    4.76
   0  25   1  115.36    2.70
   1  25   1  92.212   2.200
   2  25   1  172.22    4.02
   3  25   1  0.5448  0.3353
   4  25   1  163.30    3.91
   5  25   1  20.201   1.100
   6  25   1  24.706   1.184
  -6  26   1  3.6462  0.6496
  -5  26   1  2.8708  1.2468
  -4  26   1  2.0431  0.4715
  -3  26   1  1.1001  0.3248
  -2  26   1  4.6834  0.3981
  -1  26   1  3.7824  0.3248
   0  26   1  7.4076  0.3667
   1  26   1  8.0258  0.3772
   2  26   1  7.7429  0.4191
   3  26   1  2.6508  0.5553
   4  26   1  0.9744  0.4505
   5  26   1  1.0058  0.5134
   6  26   1  1.8650  1.1420
  -6  27   1  34.502   2.137
  -5  27   1  15.632   1.991
  -4  27   1  21.626   1.341
  -3  27   1  112.06    3.25
  -2  27   1  0.3353  0.3038
  -1  27   1  185.87    4.49
   0  27   1  20.609   0.723
   1  27   1  45.902   1.194
   2  27   1  147.21    3.77
   3  27   1  1.1316  0.3562
   4  27   1  88.283   2.305
   5  27   1  13.055   1.006
   6  27   1  16.953   1.111
  -6  28   1  2.4832  0.8382
  -5  28   1  23.491   1.938
  -4  28   1  52.943   1.928
  -3  28   1  2.4936  0.4191
  -2  28   1  110.50    2.67
  -1  28   1  27.074   1.016
   0  28   1  58.758   1.509
   1  28   1  42.539   1.310
   2  28   1  17.445   0.838
   3  28   1  73.929   2.305
   4  28   1  0.4191  0.3772
   5  28   1  39.762   1.456
   6  28   1  8.9164  2.1479
  -5  29   1  3.4157  1.3202
  -4  29   1  4.7254  0.7125
  -3  29   1  10.970   0.880
  -2  29   1  2.1793  0.4715
  -1  29   1  0.3038  0.2829
   0  29   1  5.9407  0.5344
   1  29   1  1.7812  0.3248
   2  29   1  1.2783  0.3981
   3  29   1  3.6252  0.5029
   4  29   1  4.1386  0.5553
   5  29   1  1.8859  0.6286
  -5  30   1  38.735   1.938
  -4  30   1  49.139   1.614
  -3  30   1  12.500   0.796
  -2  30   1  117.45    3.00
  -1  30   1  14.564   0.650
   0  30   1  145.94    3.53
   1  30   1  90.599   2.336
   2  30   1  41.952   1.561
   3  30   1  105.90    2.85
   4  30   1  5.3226  0.6810
   5  30   1  47.819   3.384
  -5  31   1  14.627   1.834
  -4  31   1  0.4401  0.4086
  -3  31   1  18.702   1.572
  -2  31   1  0.5029  0.4086
  -1  31   1  16.774   0.681
   0  31   1  3.1956  0.4820
   1  31   1  3.3947  0.4086
   2  31   1  26.875   1.037
   3  31   1  0.2829  0.2934
   4  31   1  13.118   2.054
   5  31   1  0.5134  0.5763
  -5  32   1  12.437   1.865
  -4  32   1  23.333   2.085
  -3  32   1  3.7824  0.7229
  -2  32   1  45.242   1.341
  -1  32   1  0.7125  0.3877
   0  32   1  34.785   1.362
   1  32   1  43.104   1.236
   2  32   1  0.4191  0.3667
   3  32   1  46.394   1.676
   4  32   1  0.5972  0.5134
  -4  33   1  19.321   1.477
  -3  33   1  51.780   1.792
  -2  33   1  0.5029  0.3877
  -1  33   1  63.085   1.676
   0  33   1  46.049   1.477
   1  33   1  60.853   2.158
   2  33   1  38.714   1.697
   3  33   1  3.1956  0.5763
   4  33   1  42.570   1.519
  -4  34   1  0.4820  0.4715
  -3  34   1  0.4820  0.5448
  -2  34   1  0.2829  0.2829
  -1  34   1  0.7753  0.4715
   0  34   1  1.3097  0.5448
   1  34   1  0.2934  0.3038
   2  34   1  0.2724  0.2829
   3  34   1  0.7125  0.8382
   4  34   1  0.6286  0.7334
  -3  35   1  44.666   1.551
  -2  35   1  0.5029  0.5553
  -1  35   1  73.217   2.221
   0  35   1  13.715   0.775
   1  35   1  18.220   0.932
   2  35   1  61.251   2.137
   3  35   1  0.9325  0.8696
  -3  36   1  5.1654  0.8277
  -2  36   1  47.243   1.519
  -1  36   1  2.8499  0.5344
   0  36   1  29.588   1.090
   1  36   1  17.036   0.807
   2  36   1  3.3842  0.5867
   3  36   1  32.554   1.488
  -2  37   1  0.3877  0.4610
  -1  37   1  11.295   1.006
   0  37   1  6.8732  0.6182
   1  37   1  10.509   0.681
   2  37   1  8.6544  0.6915
  -1  38   1  4.3901  0.6496
   0  38   1  23.763   1.739
   1  38   1  24.716   1.666
  -9   0   2  11.190   2.714
  -8   0   2  4.7358  2.5879
  -7   0   2  71.467   2.075
  -6   0   2  89.425   2.316
  -5   0   2  67.632   1.708
  -4   0   2  738.31   17.12
  -3   0   2  3.3423  0.3038
  -2   0   2 1123.98   25.28
  -1   0   2 1871.99   41.85
   0   0   2 1057.20   23.84
   1   0   2 9999.00  230.99
   2   0   2  54.975   1.551
   3   0   2  800.94   19.02
   4   0   2  460.33   10.46
   5   0   2  12.500   0.639
   6   0   2  184.80    4.99
   8   0   2  73.929   2.567
  -9   1   2  0.7649  0.8906
  -8   1   2  6.4541  0.6706
  -7   1   2  5.4064  0.4505
  -6   1   2  0.3458  0.2410
  -5   1   2  61.367   1.467
  -4   1   2  1.9907  0.1781
  -3   1   2  388.34    8.79
  -2   1   2  160.75    3.65
  -1   1   2  111.05    2.53
   0   1   2  207.32    4.70
   1   1   2  835.88   18.95
   2   1   2  118.94    2.77
   3   1   2  37.007   0.974
   4   1   2  50.397   1.289
   5   1   2  17.476   0.587
   6   1   2  2.5041  0.4191
   7   1   2  9.1259  1.2049
   8   1   2  0.5448  0.4924
  -9   2   2  11.892   1.530
  -8   2   2  2.8394  0.5448
  -7   2   2  31.537   1.090
  -6   2   2  91.720   2.504
  -5   2   2  21.165   0.618
  -4   2   2  346.81    7.89
  -3   2   2  91.940   2.148
  -2   2   2  885.86   19.85
  -1   2   2 1113.64   25.02
   0   2   2  444.75   10.04
   1   2   2 1189.65   26.70
   2   2   2  335.43    7.60
   3   2   2  441.90   10.00
   4   2   2  203.49    4.74
   5   2   2  38.997   1.100
   6   2   2  77.974   2.179
   7   2   2  1.4773  0.7229
   8   2   2  20.263   1.477
  -9   3   2  0.4715  0.4715
  -8   3   2  36.451   1.278
  -7   3   2  35.917   1.153
  -6   3   2  43.660   1.163
  -5   3   2  231.45    5.28
  -4   3   2  0.5344  0.1467
  -3   3   2  931.40   20.85
  -2   3   2  620.80   13.94
  -1   3   2  997.97   22.38
   0   3   2 2683.74   60.22
   1   3   2  19.740   0.492
   2   3   2 1139.51   25.71
   3   3   2  251.18    5.84
   4   3   2  275.43    6.70
   5   3   2  281.67    6.73
   6   3   2  8.5077  1.0582
   7   3   2  79.828   2.494
   8   3   2  5.1549  0.6706
  -9   4   2  1.4354  0.9325
  -8   4   2  0.5344  0.4715
  -7   4   2  0.8382  0.4924
  -6   4   2  1.3726  0.2619
  -5   4   2  1.4459  0.2724
  -4   4   2  2.0431  0.2095
  -3   4   2  1.2887  0.1991
  -2   4   2  27.420   0.681
  -1   4   2  1.8440  0.1048
   0   4   2  124.40    2.84
   1   4   2  4.2958  0.1991
   2   4   2  0.0629  0.0629
   3   4   2  5.5426  0.2934
   4   4   2  2.2317  0.2724
   5   4   2  4.6834  0.4296
   6   4   2  0.5867  0.4086
   7   4   2  1.4145  0.5972
   8   4   2  0.3667  0.3667
  -8   5   2  42.329   2.137
  -7   5   2  39.301   1.352
  -6   5   2  59.523   1.593
  -5   5   2  306.63    7.44
  -4   5   2  0.9639  0.1781
  -3   5   2  944.71   21.14
  -2   5   2  532.73   11.98
  -1   5   2  649.55   14.58
   0   5   2 1894.17   42.40
   1   5   2  15.035   0.398
   2   5   2 1297.31   29.01
   3   5   2  289.62    6.60
   4   5   2  286.27    6.72
   5   5   2  268.19    6.23
   6   5   2  4.4634  0.4715
   7   5   2  70.734   1.959
   8   5   2  7.8896  2.0850
  -8   6   2  4.6520  0.6915
  -7   6   2  16.837   0.754
  -6   6   2  58.705   1.603
  -5   6   2  28.635   0.765
  -4   6   2  102.50    2.41
  -3   6   2  33.832   0.932
  -2   6   2  316.37    7.14
  -1   6   2 1007.02   22.57
   0   6   2  355.21    8.02
   1   6   2  582.28   13.10
   2   6   2  2.5251  0.1572
   3   6   2  480.90   10.88
   4   6   2  129.01    3.16
   5   6   2  39.574   1.121
   6   6   2  157.91    3.88
   7   6   2  7.9943  1.1525
   8   6   2  18.776   2.022
  -8   7   2  7.1457  0.7544
  -7   7   2  6.5065  0.7229
  -6   7   2  15.465   0.671
  -5   7   2  20.180   0.723
  -4   7   2  140.18    3.38
  -3   7   2  310.53    7.06
  -2   7   2  78.738   1.844
  -1   7   2  456.75   10.29
   0   7   2 1358.14   30.46
   1   7   2  3.5309  0.1676
   2   7   2  641.40   14.41
   3   7   2  1.0477  0.1991
   4   7   2  74.118   1.980
   5   7   2  92.191   2.253
   6   7   2  7.3028  0.5658
   7   7   2  38.379   1.425
   8   7   2  1.6031  0.8906
  -8   8   2  3.8452  0.6915
  -7   8   2  64.604   2.001
  -6   8   2  116.26    2.81
  -5   8   2  0.5553  0.2619
  -4   8   2  813.18   18.82
  -3   8   2  87.372   2.085
  -2   8   2  932.35   20.91
  -1   8   2  444.96   10.03
   0   8   2  25.376   0.618
   1   8   2 1748.91   39.16
   2   8   2  97.734   2.263
   3   8   2  551.90   12.48
   4   8   2  282.96    6.46
   5   8   2  83.600   2.116
   6   8   2  115.26    3.74
   7   8   2  0.3143  0.3353
   8   8   2  33.476   5.364
  -8   9   2  1.0268  0.8172
  -7   9   2  3.6357  0.5553
  -6   9   2  3.0070  0.4505
  -5   9   2  32.826   0.912
  -4   9   2  8.7906  0.5553
  -3   9   2  0.1991  0.1781
  -2   9   2  22.705   0.618
  -1   9   2  0.2095  0.1048
   0   9   2  48.637   1.142
   1   9   2  5.0921  0.2095
   2   9   2  168.13    3.86
   3   9   2  1.1735  0.1781
   4   9   2  10.551   0.451
   5   9   2  8.2458  0.4610
   6   9   2  0.5344  0.4191
   7   9   2  18.220   1.027
   8   9   2  1.3726  0.8906
  -8  10   2  0.8592  0.6391
  -7  10   2  52.702   1.760
  -6  10   2  82.269   2.253
  -5  10   2  51.602   1.320
  -4  10   2  332.89    7.54
  -3  10   2  52.796   1.320
  -2  10   2  612.79   13.79
  -1  10   2  637.31   14.47
   0  10   2  498.39   11.22
   1  10   2  941.63   21.11
   2  10   2  63.368   1.582
   3  10   2  332.04    7.54
   4  10   2  149.96    3.75
   5  10   2  34.555   1.037
   6  10   2  75.679   2.106
   7  10   2  0.4296  0.4505
   8  10   2  27.524   1.687
  -8  11   2  22.411   1.090
  -7  11   2  22.694   1.194
  -6  11   2  36.933   1.278
  -5  11   2  154.31    4.01
  -4  11   2  2.2212  0.1991
  -3  11   2  409.79    9.28
  -2  11   2  217.04    4.98
  -1  11   2  352.24    7.98
   0  11   2  984.27   22.10
   1  11   2  2.7241  0.1886
   2  11   2  610.25   13.74
   3  11   2  99.421   2.347
   4  11   2  147.65    4.34
   5  11   2  122.46    3.26
   6  11   2  3.0594  0.4505
   7  11   2  55.101   1.729
   8  11   2  7.3657  0.8487
  -8  12   2  0.6496  0.5134
  -7  12   2  6.6008  0.6915
  -6  12   2  14.050   0.629
  -5  12   2  5.0606  0.4715
  -4  12   2  29.138   0.859
  -3  12   2  2.5460  0.1781
  -2  12   2  55.342   1.446
  -1  12   2  48.343   1.215
   0  12   2  25.397   0.775
   1  12   2  64.919   1.561
   2  12   2  5.1130  0.3353
   3  12   2  38.442   0.995
   4  12   2  6.5694  0.3562
   5  12   2  4.4425  0.3562
   6  12   2  7.7638  0.5763
   7  12   2  0.5344  0.5029
   8  12   2  1.9802  1.0058
  -8  13   2  37.059   2.546
  -7  13   2  22.055   1.100
  -6  13   2  88.734   2.588
  -5  13   2  219.35    5.80
  -4  13   2  0.2934  0.3353
  -3  13   2  488.63   11.25
  -2  13   2  207.32    4.83
  -1  13   2  518.01   11.79
   0  13   2  992.42   22.30
   1  13   2  144.07    3.37
   2  13   2  930.57   20.79
   3  13   2  135.35    3.12
   4  13   2  177.22    4.92
   5  13   2  210.23    5.37
   6  13   2  5.1025  1.0373
   7  13   2  73.992   2.169
   8  13   2  9.2202  0.8172
  -8  14   2  2.5775  0.7649
  -7  14   2  2.5356  0.6077
  -6  14   2  23.648   1.058
  -5  14   2  1.7288  0.3353
  -4  14   2  78.298   1.917
  -3  14   2  42.591   1.037
  -2  14   2  149.68    3.46
  -1  14   2  153.10    3.78
   0  14   2  5.6474  0.3248
   1  14   2  6.3284  0.3667
   2  14   2  30.762   0.786
   3  14   2  93.889   2.399
   4  14   2  23.878   0.943
   5  14   2  31.181   0.943
   6  14   2  21.123   0.985
   7  14   2  0.4296  0.3981
   8  14   2  1.8336  0.8068
  -8  15   2  23.637   1.048
  -7  15   2  8.9478  0.7439
  -6  15   2  10.027   0.608
  -5  15   2  134.21    3.26
  -4  15   2  2.5670  0.2515
  -3  15   2  297.58    6.93
  -2  15   2  63.955   1.530
  -1  15   2  158.00    3.74
   0  15   2  124.60    3.02
   1  15   2  2.1898  0.2095
   2  15   2  303.50    6.87
   3  15   2  40.653   1.006
   4  15   2  117.71    3.05
   5  15   2  55.101   1.540
   6  15   2  3.9395  0.5553
   7  15   2  29.808   1.446
   8  15   2  2.8708  0.7020
  -8  16   2  7.2609  0.6915
  -7  16   2  47.505   1.614
  -6  16   2  69.120   2.410
  -5  16   2  14.826   0.639
  -4  16   2  289.59    6.88
  -3  16   2  12.363   0.388
  -2  16   2  319.06    7.28
  -1  16   2  416.39    9.41
   0  16   2  33.748   0.859
   1  16   2  686.22   15.74
   2  16   2  26.456   0.692
   3  16   2  325.15    7.39
   4  16   2  87.267   2.169
   5  16   2  43.817   1.226
   6  16   2  129.06    4.35
   7  16   2  3.5833  0.6706
   8  16   2  24.727   1.257
  -8  17   2  0.2724  0.2934
  -7  17   2  1.1630  0.6077
  -6  17   2  0.2095  0.2200
  -5  17   2  1.5297  0.3562
  -4  17   2  3.4576  0.3458
  -3  17   2  2.3260  0.2200
  -2  17   2  11.295   0.367
  -1  17   2  0.0838  0.0838
   0  17   2  11.735   0.409
   1  17   2  0.2305  0.1467
   2  17   2  22.087   0.576
   3  17   2  2.9337  0.2410
   4  17   2  0.9535  0.3038
   5  17   2  0.3562  0.4191
   6  17   2  2.0326  0.5448
   7  17   2  0.4924  0.5658
   8  17   2  0.7963  0.7334
  -8  18   2  1.6135  1.2259
  -7  18   2  36.766   1.362
  -6  18   2  58.087   1.676
  -5  18   2  31.359   1.016
  -4  18   2  222.97    5.33
  -3  18   2  20.117   0.587
  -2  18   2  336.76    8.00
  -1  18   2  310.61    7.03
   0  18   2  147.92    3.38
   1  18   2  507.79   12.06
   2  18   2  11.651   0.409
   3  18   2  307.59    7.01
   4  18   2  114.57    2.80
   5  18   2  29.452   0.932
   6  18   2  74.851   2.326
   7  18   2  0.9535  0.8068
  -7  19   2  8.8116  0.7753
  -6  19   2  13.170   1.006
  -5  19   2  55.688   1.666
  -4  19   2  1.1525  0.2619
  -3  19   2  136.16    3.15
  -2  19   2  52.157   1.278
  -1  19   2  153.77    3.53
   0  19   2  192.79    4.39
   1  19   2  6.7266  0.2934
   2  19   2  157.56    3.60
   3  19   2  28.080   0.859
   4  19   2  55.520   1.498
   5  19   2  42.046   1.404
   6  19   2  4.3586  0.5448
   7  19   2  24.737   1.194
  -7  20   2  5.5845  0.8487
  -6  20   2  10.582   0.702
  -5  20   2  12.772   0.723
  -4  20   2  41.124   1.205
  -3  20   2  4.1491  0.3038
  -2  20   2  93.774   2.221
  -1  20   2  111.41    2.60
   0  20   2  28.520   0.807
   1  20   2  86.429   2.085
   2  20   2  2.1060  0.2200
   3  20   2  66.029   1.687
   4  20   2  23.564   0.775
   5  20   2  6.7894  0.6077
   6  20   2  29.536   1.226
   7  20   2  0.5867  0.5029
  -7  21   2  14.187   1.394
  -6  21   2  31.485   1.268
  -5  21   2  140.44    3.51
  -4  21   2  4.1491  0.3143
  -3  21   2  306.03    6.98
  -2  21   2  77.083   1.855
  -1  21   2  197.09    4.56
   0  21   2  339.39    7.68
   1  21   2  4.1072  0.2829
   2  21   2  281.10    6.40
   3  21   2  99.515   2.431
   4  21   2  78.487   2.085
   5  21   2  74.809   2.012
   6  21   2  10.792   0.786
   7  21   2  30.626   1.477
  -7  22   2  0.9744  0.6077
  -6  22   2  2.7765  0.5972
  -5  22   2  22.453   0.974
  -4  22   2  1.5611  0.3458
  -3  22   2  0.6286  0.2515
  -2  22   2  13.097   0.471
  -1  22   2  55.258   1.477
   0  22   2  33.570   0.870
   1  22   2  39.123   1.069
   2  22   2  1.3516  0.2515
   3  22   2  8.1305  0.3667
   4  22   2  1.1420  0.3143
   5  22   2  0.6077  0.5658
   6  22   2  2.7556  0.6286
   7  22   2  0.7439  0.8592
  -7  23   2  10.048   1.498
  -6  23   2  31.265   1.278
  -5  23   2  119.82    3.02
  -4  23   2  0.5344  0.3248
  -3  23   2  76.758   1.896
  -2  23   2  71.708   1.739
  -1  23   2  58.810   1.519
   0  23   2  202.57    4.64
   1  23   2  9.4612  0.4191
   2  23   2  276.72    6.52
   3  23   2  18.063   0.618
   4  23   2  25.534   0.838
   5  23   2  34.387   1.184
   6  23   2  0.3772  0.3667
   7  23   2  40.443   1.687
  -7  24   2  12.741   1.435
  -6  24   2  13.443   0.964
  -5  24   2  6.4646  0.5867
  -4  24   2  128.14    3.11
  -3  24   2  0.2619  0.2095
  -2  24   2  228.36    5.53
  -1  24   2  104.87    2.51
   0  24   2  20.777   0.618
   1  24   2  246.68    5.64
   2  24   2  3.4576  0.3667
   3  24   2  137.11    3.25
   4  24   2  62.362   1.624
   5  24   2  18.849   1.299
   6  24   2  49.014   2.536
  -6  25   2  0.7753  0.5448
  -5  25   2  2.2946  0.5867
  -4  25   2  0.2200  0.2200
  -3  25   2  4.3167  0.4715
  -2  25   2  3.0909  0.3248
  -1  25   2  7.5333  0.3981
   0  25   2  14.721   0.534
   1  25   2  1.9698  0.3038
   2  25   2  12.772   0.566
   3  25   2  4.1700  0.3667
   4  25   2  9.4088  0.5239
   5  25   2  6.6008  0.6182
   6  25   2  0.5658  0.4715
  -6  26   2  36.420   1.603
  -5  26   2  6.6008  0.7020
  -4  26   2  122.56    3.32
  -3  26   2  16.785   0.618
  -2  26   2  159.35    3.77
  -1  26   2  155.34    4.19
   0  26   2  44.299   1.132
   1  26   2  193.11    4.75
   2  26   2  8.1201  0.4820
   3  26   2  123.75    3.39
   4  26   2  74.526   2.410
   5  26   2  18.755   1.373
   6  26   2  47.610   1.645
  -6  27   2  2.6822  0.8696
  -5  27   2  20.295   1.027
  -4  27   2  0.4191  0.3772
  -3  27   2  31.066   1.006
  -2  27   2  16.439   0.912
  -1  27   2  24.234   0.870
   0  27   2  38.222   1.037
   1  27   2  1.4983  0.2724
   2  27   2  44.257   1.509
   3  27   2  4.0443  0.4086
   4  27   2  18.011   1.027
   5  27   2  9.6707  0.7753
   6  27   2  1.0897  0.6077
  -6  28   2  9.5555  1.6974
  -5  28   2  2.5356  0.6391
  -4  28   2  38.767   1.362
  -3  28   2  8.3715  0.5344
  -2  28   2  61.492   1.718
  -1  28   2  53.655   1.655
   0  28   2  9.7860  0.4610
   1  28   2  47.316   1.247
   2  28   2  10.174   1.016
   3  28   2  43.492   1.289
   4  28   2  17.749   0.807
   5  28   2  5.6998  0.6706
   6  28   2  13.757   1.058
  -5  29   2  43.073   2.923
  -4  29   2  1.3411  0.5763
  -3  29   2  107.47    2.67
  -2  29   2  50.910   1.771
  -1  29   2  58.737   1.540
   0  29   2  233.33    5.42
   1  29   2  3.6252  0.3772
   2  29   2  106.73    2.85
   3  29   2  16.974   0.786
   4  29   2  25.963   1.058
   5  29   2  48.343   1.645
  -5  30   2  0.4924  0.5658
  -4  30   2  0.2829  0.3038
  -3  30   2  0.8906  0.4505
  -2  30   2  2.9966  0.5029
  -1  30   2  4.1910  0.5239
   0  30   2  21.112   0.964
   1  30   2  0.3562  0.4086
   2  30   2  7.7429  0.7963
   3  30   2  3.9814  0.9535
   4  30   2  0.9849  0.7334
   5  30   2  1.1840  0.6706
  -5  31   2  36.566   4.547
  -4  31   2  0.7649  0.6077
  -3  31   2  87.592   2.923
  -2  31   2  12.982   0.870
  -1  31   2  84.092   2.116
   0  31   2  92.495   2.598
   1  31   2  0.4715  0.5134
   2  31   2  153.21    3.75
   3  31   2  39.825   1.341
   4  31   2  30.123   1.257
   5  31   2  31.956   1.760
  -5  32   2  0.2724  0.3562
  -4  32   2  47.254   1.771
  -3  32   2  4.4215  0.6915
  -2  32   2  37.132   1.341
  -1  32   2  43.513   1.352
   0  32   2  3.5623  0.4924
   1  32   2  82.112   2.200
   2  32   2  3.3842  0.5658
   3  32   2  17.581   1.153
   4  32   2  13.558   1.048
  -4  33   2  0.5763  0.5239
  -3  33   2  5.7521  1.2783
  -2  33   2  5.7417  0.5448
  -1  33   2  9.3355  0.5553
   0  33   2  9.9641  0.6286
   1  33   2  1.2573  0.4820
   2  33   2  9.1992  0.6810
   3  33   2  7.9210  1.0163
   4  33   2  1.8859  0.6810
  -4  34   2  49.077   2.211
  -3  34   2  4.6625  1.0792
  -2  34   2  50.439   1.718
  -1  34   2  61.073   1.907
   0  34   2  16.125   1.111
   1  34   2  102.47    2.80
   2  34   2  2.2108  0.5029
   3  34   2  52.367   2.420
   4  34   2  25.251   4.390
  -3  35   2  6.2655  1.2363
  -2  35   2  8.4763  0.7753
  -1  35   2  5.1968  0.5658
   0  35   2  8.9373  0.9011
   1  35   2  1.2992  0.5553
   2  35   2  10.750   0.712
   3  35   2  2.7032  0.6706
  -3  36   2  4.6730  0.8172
  -2  36   2  17.927   0.828
  -1  36   2  30.584   1.132
   0  36   2  10.016   0.712
   1  36   2  43.796   1.435
   2  36   2  2.1165  0.5658
  -2  37   2  12.164   0.828
  -1  37   2  30.804   1.498
   0  37   2  43.597   1.383
   1  37   2  0.7858  0.4924
   2  37   2  36.703   1.320
  -1  38   2  0.3877  0.3981
   0  38   2  1.0792  0.5344
   1  38   2  1.8545  1.0582
  -9   1   3  7.5857  0.9115
  -8   1   3  17.424   1.048
  -7   1   3  89.939   2.462
  -6   1   3  5.9931  0.3248
  -5   1   3  375.22    8.48
  -4   1   3  200.63    4.59
  -3   1   3  325.99    7.44
  -2   1   3  611.89   13.74
  -1   1   3  114.25    2.60
   0   1   3 1894.88   42.79
   1   1   3  76.381   1.802
   2   1   3 1717.64   38.82
   3   1   3  673.80   15.17
   4   1   3  30.940   0.922
   5   1   3  290.95    6.66
   6   1   3  29.138   2.274
   8   1   3  42.486   1.519
  -9   2   3  20.745   1.236
  -8   2   3  22.694   1.184
  -7   2   3  8.4868  0.7020
  -6   2   3  97.724   2.326
  -5   2   3  39.144   0.985
  -4   2   3  196.99    4.55
  -3   2   3  354.67    8.03
  -2   2   3  319.88    7.21
  -1   2   3 1041.34   23.34
   0   2   3  1.6240  0.1153
   1   2   3  146.17    3.37
   2   2   3  305.27    6.90
   3   2   3  160.18    3.73
   4   2   3  227.63    5.22
   5   2   3  4.6939  0.3562
   6   2   3  85.056   2.378
   7   2   3  17.948   1.519
   8   2   3  3.8662  0.6601
  -9   3   3  1.1944  0.8592
  -8   3   3  7.0933  0.7439
  -7   3   3  18.828   1.048
  -6   3   3  1.0268  0.2515
  -5   3   3  114.01    2.65
  -4   3   3  31.600   0.786
  -3   3   3  42.402   1.058
  -2   3   3  445.94   10.03
  -1   3   3  0.6391  0.0943
   0   3   3  761.56   17.25
   1   3   3  38.631   0.974
   2   3   3  5.5531  0.2410
   3   3   3  153.00    3.61
   4   3   3  6.5275  0.3562
   5   3   3  54.441   1.718
   6   3   3  2.6927  0.5029
   7   3   3  17.958   2.305
   8   3   3  4.6206  0.9220
  -9   4   3  13.736   1.907
  -8   4   3  35.990   1.624
  -7   4   3  15.517   0.733
  -6   4   3  215.60    4.97
  -5   4   3  9.3878  0.3458
  -4   4   3  537.03   12.11
  -3   4   3  622.82   14.00
  -2   4   3  206.68    4.71
  -1   4   3 2431.03   54.45
   0   4   3  89.394   2.075
   1   4   3 1806.53   40.60
   2   4   3  284.85    6.44
   3   4   3  157.14    3.69
   4   4   3  555.95   12.63
   5   4   3  0.5972  0.4296
   6   4   3  165.00    4.51
   7   4   3  21.343   1.236
   8   4   3  12.877   1.142
  -8   5   3  0.5658  0.4715
  -7   5   3  5.5007  0.6601
  -6   5   3  1.2154  0.2515
  -5   5   3  35.403   0.912
  -4   5   3  27.147   0.775
  -3   5   3  52.377   1.299
  -2   5   3  99.149   2.284
  -1   5   3  0.1362  0.1781
   0   5   3  892.54   20.04
   1   5   3  8.7801  0.2829
   2   5   3  43.063   1.037
   3   5   3  26.058   0.775
   4   5   3  9.4612  0.4296
   5   5   3  15.905   0.744
   6   5   3  6.3703  0.5972
   7   5   3  5.1759  0.7334
   8   5   3  3.1013  0.7125
  -8   6   3  25.754   1.205
  -7   6   3  4.3377  0.6601
  -6   6   3  123.52    2.94
  -5   6   3  9.2831  0.3458
  -4   6   3  310.75    7.34
  -3   6   3  300.00    6.87
  -2   6   3  162.14    3.76
  -1   6   3 1370.93   30.75
   0   6   3  166.47    3.79
   1   6   3  830.17   18.64
   2   6   3  447.63   10.10
   3   6   3  264.20    6.13
   4   6   3  300.95    7.47
   5   6   3  2.6822  0.3562
   6   6   3  99.809   2.892
   7   6   3  52.524   1.896
   8   6   3  7.2714  1.0582
  -8   7   3  15.370   1.132
  -7   7   3  53.917   2.012
  -6   7   3  2.6089  0.3562
  -5   7   3  187.57    4.44
  -4   7   3  75.899   1.823
  -3   7   3  463.01   10.47
  -2   7   3  878.59   19.70
  -1   7   3  137.08    3.13
   0   7   3 1635.01   36.57
   1   7   3  351.84    8.02
   2   7   3  432.21    9.80
   3   7   3  393.68    8.99
   4   7   3  21.196   0.660
   5   7   3  198.64    4.68
   6   7   3  11.117   0.660
   7   7   3  38.232   1.624
   8   7   3  18.472   3.583
  -8   8   3  3.8767  0.6810
  -7   8   3  1.9279  0.4610
  -6   8   3  4.3901  0.4924
  -5   8   3  5.3121  0.3458
  -4   8   3  0.2829  0.1572
  -3   8   3  2.0222  0.2305
  -2   8   3  6.4227  0.2515
  -1   8   3  80.771   1.875
   0   8   3  16.879   0.492
   1   8   3  41.606   1.006
   2   8   3  4.6415  0.2934
   3   8   3  68.638   1.676
   4   8   3  43.628   1.100
   5   8   3  1.5611  0.3248
   6   8   3  27.042   1.027
   7   8   3  25.890   1.519
   8   8   3  1.2783  1.1001
  -8   9   3  24.633   1.132
  -7   9   3  81.829   2.200
  -6   9   3  0.5029  0.2934
  -5   9   3  302.01    7.19
  -4   9   3  380.84    8.61
  -3   9   3  327.08    7.45
  -2   9   3  999.31   22.40
  -1   9   3  19.404   0.629
   0   9   3  836.97   18.80
   1   9   3  285.79    6.46
   2   9   3  534.94   12.06
   3   9   3  722.39   16.31
   4   9   3  2.1479  0.2934
   5   9   3  246.89    5.93
   6   9   3  9.9431  0.7229
   7   9   3  33.758   2.378
   8   9   3  21.762   2.934
  -8  10   3  8.7487  0.9220
  -7  10   3  2.5356  0.4401
  -6  10   3  43.063   1.205
  -5  10   3  1.9383  0.2515
  -4  10   3  100.33    2.35
  -3  10   3  38.976   0.974
  -2  10   3  89.467   2.190
  -1  10   3  420.72    9.50
   0  10   3  0.8277  0.1153
   1  10   3  428.40    9.66
   2  10   3  211.91    4.88
   3  10   3  102.88    2.41
   4  10   3  64.845   1.645
   5  10   3  0.9325  0.4086
   6  10   3  23.595   1.132
   7  10   3  13.987   0.828
   8  10   3  7.2190  1.1106
  -8  11   3  5.7836  1.0897
  -7  11   3  27.147   1.184
  -6  11   3  1.6135  0.3248
  -5  11   3  126.22    3.27
  -4  11   3  26.655   0.765
  -3  11   3  30.332   0.870
  -2  11   3  323.66    7.38
  -1  11   3  0.8382  0.1781
   0  11   3  716.04   16.15
   1  11   3  44.540   1.100
   2  11   3  140.72    3.35
   3  11   3  230.18    5.27
   4  11   3  6.3075  0.3143
   5  11   3  87.623   2.221
   6  11   3  10.561   0.985
   7  11   3  28.771   1.404
   8  11   3  14.469   1.006
  -8  12   3  24.926   1.268
  -7  12   3  6.6218  0.5344
  -6  12   3  140.89    3.58
  -5  12   3  7.4809  0.3877
  -4  12   3  279.95    6.62
  -3  12   3  282.46    6.66
  -2  12   3  113.54    2.76
  -1  12   3 1087.66   24.51
   0  12   3  52.807   1.289
   1  12   3 1259.33   28.16
   2  12   3  371.58    8.56
   3  12   3  82.060   1.928
   4  12   3  397.30    9.14
   5  12   3  11.420   0.629
   6  12   3  95.974   2.651
   7  12   3  26.801   1.184
   8  12   3  7.3238  1.1211
  -8  13   3  0.5344  0.4610
  -7  13   3  0.2095  0.2200
  -6  13   3  3.1223  0.4296
  -5  13   3  0.6391  0.2619
  -4  13   3  2.3993  0.2200
  -3  13   3  0.3772  0.1467
  -2  13   3  10.373   0.388
  -1  13   3  2.4413  0.2829
   0  13   3  11.986   0.492
   1  13   3  28.562   1.006
   2  13   3  1.7497  0.1676
   3  13   3  2.1898  0.1781
   4  13   3  4.9035  0.2934
   5  13   3  6.5275  0.5553
   6  13   3  1.0268  0.4924
   7  13   3  0.3667  0.3562
   8  13   3  0.4191  0.5029
  -8  14   3  13.998   0.995
  -7  14   3  6.3808  0.7649
  -6  14   3  65.201   1.781
  -5  14   3  4.8196  0.3562
  -4  14   3  235.24    5.43
  -3  14   3  307.32    7.04
  -2  14   3  152.74    3.55
  -1  14   3  763.59   17.19
   0  14   3  13.705   0.576
   1  14   3  595.88   13.95
   2  14   3  457.57   10.40
   3  14   3  84.815   2.022
   4  14   3  298.49    6.83
   5  14   3  6.8313  0.4401
   6  14   3  68.408   2.106
   7  14   3  19.205   1.184
   8  14   3  12.018   0.953
  -8  15   3  7.9419  0.7125
  -7  15   3  40.317   1.498
  -6  15   3  1.5507  0.4401
  -5  15   3  80.834   2.075
  -4  15   3  44.938   1.163
  -3  15   3  201.74    4.61
  -2  15   3  486.04   11.07
  -1  15   3  1.5926  0.1886
   0  15   3  490.78   11.17
   1  15   3  286.18    6.54
   2  15   3  41.418   1.163
   3  15   3  133.06    3.08
   4  15   3  8.9687  0.4401
   5  15   3  79.472   2.274
   6  15   3  4.8616  0.7544
   7  15   3  17.267   1.414
   8  15   3  7.8791  0.8068
  -8  16   3  3.2375  0.6182
  -7  16   3  0.9954  0.4924
  -6  16   3  14.532   0.723
  -5  16   3  10.362   0.492
  -4  16   3  38.526   1.090
  -3  16   3  73.636   1.739
  -2  16   3  27.210   0.712
  -1  16   3  171.79    3.93
   0  16   3  25.492   0.723
   1  16   3  8.9897  0.3877
   2  16   3  95.419   2.221
   3  16   3  1.2783  0.2515
   4  16   3  34.251   1.006
   5  16   3  0.5344  0.2829
   6  16   3  8.7697  1.2573
   7  16   3  1.0687  0.6286
   8  16   3  0.5763  0.6391
  -8  17   3  5.5426  0.6706
  -7  17   3  51.162   1.509
  -6  17   3  1.8545  0.7125
  -5  17   3  131.94    3.19
  -4  17   3  49.192   1.257
  -3  17   3  237.73    5.42
  -2  17   3  448.98   10.26
  -1  17   3  2.9966  0.2305
   0  17   3  850.54   19.01
   1  17   3  236.12    5.36
   2  17   3  403.39    9.34
   3  17   3  268.81    6.14
   4  17   3  6.3808  0.6496
   5  17   3  171.33    4.59
   6  17   3  25.010   1.121
   7  17   3  29.547   1.519
  -7  18   3  1.3726  0.5239
  -6  18   3  8.8221  0.6286
  -5  18   3  7.0618  0.5448
  -4  18   3  34.450   0.995
  -3  18   3  57.930   1.404
  -2  18   3  13.181   0.461
  -1  18   3  77.230   1.855
   0  18   3  0.6601  0.1467
   1  18   3  18.535   0.566
   2  18   3  110.18    2.57
   3  18   3  5.8674  0.3038
   4  18   3  27.021   0.859
   5  18   3  0.5029  0.3353
   6  18   3  4.0757  0.5553
   7  18   3  1.8336  0.6915
  -7  19   3  20.861   0.891
  -6  19   3  0.4610  0.3772
  -5  19   3  96.047   2.410
  -4  19   3  12.259   0.503
  -3  19   3  72.242   1.718
  -2  19   3  249.49    5.69
  -1  19   3  3.2795  0.2095
   0  19   3  421.28    9.49
   1  19   3  51.644   1.236
   2  19   3  113.52    2.63
   3  19   3  220.98    5.08
   4  19   3  3.1852  0.3353
   5  19   3  84.606   2.357
   6  19   3  16.575   0.838
   7  19   3  12.290   1.394
  -7  20   3  4.4110  0.6182
  -6  20   3  69.696   1.896
  -5  20   3  16.345   0.733
  -4  20   3  80.551   1.980
  -3  20   3  139.64    3.26
  -2  20   3  40.433   1.037
  -1  20   3  344.30    7.80
   0  20   3  6.6113  0.3248
   1  20   3  358.39    8.10
   2  20   3  114.04    2.63
   3  20   3  28.761   0.807
   4  20   3  191.46    4.47
   5  20   3  0.7649  0.4924
   6  20   3  73.709   2.714
   7  20   3  11.200   0.870
  -7  21   3  0.4715  0.5448
  -6  21   3  0.4086  0.3667
  -5  21   3  3.0280  0.4715
  -4  21   3  1.3621  0.2934
  -3  21   3  24.088   0.712
  -2  21   3  3.7300  0.2515
  -1  21   3  22.956   0.671
   0  21   3  12.259   0.471
   1  21   3  7.4181  0.3143
   2  21   3  2.5565  0.2095
   3  21   3  1.2678  0.2619
   4  21   3  1.5926  0.3143
   5  21   3  4.2329  0.6810
   6  21   3  0.5029  0.5553
   7  21   3  0.6391  0.5658
  -7  22   3  8.1934  0.8382
  -6  22   3  85.140   2.399
  -5  22   3  13.139   0.943
  -4  22   3  140.96    3.61
  -3  22   3  214.23    4.93
  -2  22   3  26.319   0.744
  -1  22   3  279.72    6.37
   0  22   3  16.481   0.513
   1  22   3  258.80    5.91
   2  22   3  218.99    5.23
   3  22   3  34.639   0.964
   4  22   3  131.52    3.20
   5  22   3  3.5938  0.4610
   6  22   3  32.459   2.316
   7  22   3  6.6113  2.0117
  -7  23   3  14.836   0.932
  -6  23   3  0.4505  0.3877
  -5  23   3  21.626   1.373
  -4  23   3  3.5414  0.4296
  -3  23   3  18.388   0.629
  -2  23   3  60.183   1.498
  -1  23   3  1.8859  0.2515
   0  23   3  142.65    3.29
   1  23   3  13.684   0.534
   2  23   3  94.088   2.232
   3  23   3  48.050   1.257
   4  23   3  12.741   0.597
   5  23   3  53.634   1.624
   6  23   3  10.100   0.807
   7  23   3  16.533   1.121
  -7  24   3  2.2527  1.1001
  -6  24   3  17.120   1.153
  -5  24   3  1.5716  0.5029
  -4  24   3  47.746   1.802
  -3  24   3  12.521   0.723
  -2  24   3  10.153   0.671
  -1  24   3  115.76    2.75
   0  24   3  0.8801  0.2095
   1  24   3  125.55    2.92
   2  24   3  48.940   1.247
   3  24   3  19.561   0.880
   4  24   3  19.918   0.775
   5  24   3  0.7125  0.5344
   6  24   3  8.5182  0.7753
  -6  25   3  0.4505  0.5239
  -5  25   3  53.048   1.781
  -4  25   3  55.929   1.739
  -3  25   3  130.36    3.13
  -2  25   3  207.92    4.93
  -1  25   3  10.142   0.524
   0  25   3  220.45    5.05
   1  25   3  99.788   2.399
   2  25   3  75.710   1.917
   3  25   3  126.62    3.08
   4  25   3  6.6323  0.5029
   5  25   3  108.43    2.80
   6  25   3  4.9035  0.6915
  -6  26   3  1.0582  0.7858
  -5  26   3  2.3574  0.5972
  -4  26   3  1.5821  0.4820
  -3  26   3  6.0350  0.5972
  -2  26   3  2.1269  0.3458
  -1  26   3  5.7102  0.3772
   0  26   3  1.1211  0.2410
   1  26   3  0.3458  0.2305
   2  26   3  2.9127  0.3562
   3  26   3  7.0514  0.4505
   4  26   3  0.3981  0.3562
   5  26   3  0.4296  0.4401
   6  26   3  1.0268  0.6182
  -6  27   3  0.8382  0.6706
  -5  27   3  62.278   2.064
  -4  27   3  12.028   0.870
  -3  27   3  36.619   1.561
  -2  27   3  131.43    3.22
  -1  27   3  2.3155  0.3353
   0  27   3  168.16    4.11
   1  27   3  6.7789  0.4191
   2  27   3  56.977   1.551
   3  27   3  80.436   2.022
   4  27   3  4.4739  0.6810
   5  27   3  54.326   1.823
   6  27   3  4.0757  0.9430
  -6  28   3  37.457   1.980
  -5  28   3  4.0548  0.8172
  -4  28   3  47.767   1.938
  -3  28   3  47.086   1.697
  -2  28   3  8.4553  0.6391
  -1  28   3  130.20    3.22
   0  28   3  25.680   0.922
   1  28   3  89.551   2.200
   2  28   3  34.041   1.645
   3  28   3  11.546   0.629
   4  28   3  45.829   1.624
   5  28   3  0.4924  0.5553
  -5  29   3  2.6194  0.8172
  -4  29   3  1.6974  1.2154
  -3  29   3  10.163   0.765
  -2  29   3  12.447   0.786
  -1  29   3  0.7753  0.3667
   0  29   3  6.1608  0.5553
   1  29   3  12.353   0.744
   2  29   3  1.5821  0.4296
   3  29   3  1.5088  0.5239
   4  29   3  1.5507  0.5239
   5  29   3  1.6135  0.6286
  -5  30   3  3.6043  0.8382
  -4  30   3  44.948   1.676
  -3  30   3  45.179   1.404
  -2  30   3  21.259   1.184
  -1  30   3  117.15    2.84
   0  30   3  0.3143  0.2829
   1  30   3  157.13    3.70
   2  30   3  43.377   1.352
   3  30   3  50.145   1.875
   4  30   3  77.890   3.573
   5  30   3  0.5763  0.5029
  -5  31   3  10.341   1.896
  -4  31   3  15.528   1.037
  -3  31   3  3.5309  0.5448
  -2  31   3  21.206   0.849
  -1  31   3  2.7032  0.5448
   0  31   3  10.016   0.597
   1  31   3  2.5460  0.3772
   2  31   3  8.1620  0.7439
   3  31   3  32.564   1.289
   4  31   3  0.4086  0.4191
   5  31   3  8.1934  1.1316
  -4  32   3  26.529   1.373
  -3  32   3  30.395   1.257
  -2  32   3  11.620   0.775
  -1  32   3  39.657   1.247
   0  32   3  1.9907  0.4610
   1  32   3  27.503   1.383
   2  32   3  38.966   1.446
   3  32   3  9.5345  0.7753
   4  32   3  41.166   1.687
  -4  33   3  16.816   1.090
  -3  33   3  28.520   1.121
  -2  33   3  52.398   1.530
  -1  33   3  0.4191  0.4086
   0  33   3  87.613   2.263
   1  33   3  21.762   1.215
   2  33   3  53.299   1.614
   3  33   3  27.996   1.247
   4  33   3  2.1479  0.7753
  -4  34   3  0.3562  0.4296
  -3  34   3  0.4401  0.4086
  -2  34   3  0.3877  0.3667
  -1  34   3  0.4191  0.4924
   0  34   3  0.9639  0.4924
   1  34   3  0.6601  0.4820
   2  34   3  1.6345  0.5658
   3  34   3  1.0477  0.6286
  -3  35   3  14.794   1.006
  -2  35   3  56.578   1.718
  -1  35   3  0.2305  0.2515
   0  35   3  72.840   1.970
   1  35   3  10.100   1.561
   2  35   3  28.122   1.132
   3  35   3  38.725   1.467
  -3  36   3  8.2667  2.0326
  -2  36   3  10.477   0.786
  -1  36   3  48.521   1.519
   0  36   3  1.4354  0.5867
   1  36   3  33.706   1.362
   2  36   3  7.7114  0.6706
  -2  37   3  7.8372  0.7963
  -1  37   3  1.4878  0.5448
   0  37   3  11.012   1.058
   1  37   3  2.3050  0.6496
   2  37   3  7.9210  1.9488
   0  38   3  2.5670  0.8696
  -9   0   4  0.4296  0.5239
  -8   0   4  24.612   1.236
  -7   0   4  3.7405  0.6601
  -6   0   4  145.09    3.51
  -5   0   4  69.267   1.959
  -4   0   4  131.67    3.08
  -3   0   4 1086.96   24.21
  -2   0   4  68.711   1.655
  -1   0   4 1003.13   22.73
   0   0   4 1154.30   25.97
   1   0   4  595.47   13.75
   2   0   4 1800.95   41.92
   3   0   4  0.2934  0.2515
   4   0   4  403.01    9.16
   5   0   4  169.91    4.08
   6   0   4  28.467   3.416
   8   0   4  0.3981  0.4820
  -9   1   4  1.8650  1.1211
  -8   1   4  2.6613  0.6810
  -7   1   4  14.312   0.912
  -6   1   4  7.3028  0.3667
  -5   1   4  9.3355  0.3667
  -4   1   4  110.47    2.55
  -3   1   4  0.7125  0.1781
  -2   1   4  701.45   15.75
  -1   1   4  48.385   1.142
   0   1   4  114.40    2.64
   1   1   4  188.72    4.30
   2   1   4  373.46    8.43
   3   1   4  124.15    2.95
   4   1   4  11.221   0.398
   5   1   4  19.981   0.849
   6   1   4  3.5728  0.5239
   8   1   4  4.5368  0.6810
  -9   2   4  0.6915  0.7649
  -8   2   4  19.991   0.901
  -7   2   4  1.3830  0.3877
  -6   2   4  65.662   1.697
  -5   2   4  137.06    3.16
  -4   2   4  104.44    2.48
  -3   2   4  529.18   11.92
  -2   2   4  23.910   0.608
  -1   2   4 1063.63   24.07
   0   2   4  814.81   18.58
   1   2   4  278.16    6.34
   2   2   4 1030.96   23.09
   3   2   4  74.799   1.834
   4   2   4  238.96    6.29
   5   2   4  76.308   2.085
   6   2   4  13.809   1.121
   8   2   4  0.9535  0.9430
  -8   3   4  0.4820  0.5344
  -7   3   4  71.739   1.917
  -6   3   4  37.415   1.079
  -5   3   4  92.139   2.158
  -4   3   4  340.48    7.77
  -3   3   4  10.027   0.388
  -2   3   4 1185.38   26.56
  -1   3   4  552.39   12.43
   0   3   4  813.46   18.28
   1   3   4 1151.30   25.80
   2   3   4  16.156   0.440
   3   3   4  423.31    9.68
   4   3   4  74.694   1.844
   5   3   4  137.58    3.33
   6   3   4  99.473   2.609
   7   3   4  9.1469  1.2783
   8   3   4  31.265   2.316
  -8   4   4  0.4505  0.4191
  -7   4   4  0.7334  0.4086
  -6   4   4  2.1898  0.2410
  -5   4   4  2.7032  0.1991
  -4   4   4  0.9954  0.1467
  -3   4   4  7.8791  0.5134
  -2   4   4  1.1420  0.1257
  -1   4   4  56.327   1.320
   0   4   4  1.8231  0.1467
   1   4   4  56.956   1.341
   2   4   4  4.1491  0.1991
   3   4   4  2.8184  0.2934
   4   4   4  2.2736  0.3143
   5   4   4  0.9744  0.2829
   6   4   4  3.2271  0.4924
   7   4   4  0.2619  0.3248
   8   4   4  0.9325  0.9325
  -8   5   4  0.3353  0.3562
  -7   5   4  77.209   2.284
  -6   5   4  45.839   1.194
  -5   5   4  126.51    2.93
  -4   5   4  429.60    9.80
  -3   5   4  51.067   1.299
  -2   5   4 1325.58   29.65
  -1   5   4  394.80    8.91
   0   5   4  769.88   17.34
   1   5   4 1594.30   35.73
   2   5   4  55.028   1.320
   3   5   4  817.31   18.55
   4   5   4  107.72    2.60
   5   5   4  162.14    3.82
   6   5   4  122.39    3.12
   7   5   4  2.0431  0.7020
   8   5   4  30.510   1.435
  -8   6   4  18.315   1.048
  -7   6   4  9.9851  0.5867
  -6   6   4  28.792   0.817
  -5   6   4  79.336   1.875
  -4   6   4  20.620   0.608
  -3   6   4  33.999   1.006
  -2   6   4  11.923   0.419
  -1   6   4  338.22    7.64
   0   6   4  373.04    8.46
   1   6   4  418.18    9.44
   2   6   4  327.89    7.44
   3   6   4  4.2224  0.2515
   4   6   4  163.37    3.97
   5   6   4  48.773   1.310
   6   6   4  25.680   1.132
   7   6   4  69.361   2.253
   8   6   4  0.7125  0.7229
  -8   7   4  0.7649  0.5658
  -7   7   4  22.254   0.859
  -6   7   4  13.820   0.524
  -5   7   4  42.130   1.079
  -4   7   4  17.497   0.482
  -3   7   4  68.596   1.771
  -2   7   4  402.56    9.10
  -1   7   4  74.390   1.739
   0   7   4  731.86   16.51
   1   7   4  485.52   11.00
   2   7   4  5.3645  0.2515
   3   7   4  204.91    4.70
   4   7   4  4.2539  0.3248
   5   7   4  49.831   1.394
   6   7   4  36.399   1.257
   7   7   4  2.6403  1.3935
   8   7   4  28.834   1.708
  -8   8   4  48.039   2.661
  -7   8   4  0.5867  0.3772
  -6   8   4  125.66    2.98
  -5   8   4  152.22    3.54
  -4   8   4  30.091   0.765
  -3   8   4 1348.44   30.30
  -2   8   4  19.237   0.545
  -1   8   4 1173.29   26.38
   0   8   4  387.44    8.75
   1   8   4  66.742   1.593
   2   8   4 1077.14   24.32
   3   8   4  35.885   0.901
   4   8   4  427.82   10.04
   5   8   4  117.98    2.86
   6   8   4  45.609   1.373
   7   8   4  43.586   1.792
   8   8   4  0.4296  0.5134
  -8   9   4  0.4820  0.4505
  -7   9   4  1.8126  0.4296
  -6   9   4  3.9395  0.3248
  -5   9   4  2.8499  0.2619
  -4   9   4  8.5811  0.4191
  -3   9   4  31.569   0.817
  -2   9   4  0.1467  0.1153
  -1   9   4  8.8744  0.3458
   0   9   4  9.8279  0.3248
   1   9   4  2.5251  0.2200
   2   9   4  6.5799  0.3981
   3   9   4  61.922   1.467
   4   9   4  1.3306  0.2095
   5   9   4  2.8708  0.3248
   6   9   4  4.6311  0.8172
   7   9   4  0.8801  0.5658
   8   9   4  4.0443  1.0058
  -8  10   4  31.380   1.310
  -7  10   4  0.5658  0.3877
  -6  10   4  106.04    2.76
  -5  10   4  116.60    2.76
  -4  10   4  133.88    3.17
  -3  10   4  578.92   13.00
  -2  10   4  66.207   1.624
  -1  10   4  780.10   17.54
   0  10   4  529.76   11.94
   1  10   4  334.45    7.59
   2  10   4  512.23   11.60
   3  10   4  3.7614  0.2200
   4  10   4  199.55    4.62
   5  10   4  59.921   1.551
   6  10   4  28.866   1.058
   7  10   4  33.214   1.414
   8  10   4  3.2585  2.2422
  -8  11   4  0.7963  0.9535
  -7  11   4  47.914   1.362
  -6  11   4  28.970   1.027
  -5  11   4  89.446   2.169
  -4  11   4  251.58    5.83
  -3  11   4  12.709   0.482
  -2  11   4  456.19   10.33
  -1  11   4  162.10    3.73
   0  11   4  383.86    8.69
   1  11   4  683.92   15.39
   2  11   4  27.703   0.817
   3  11   4  394.46    8.91
   4  11   4  25.230   0.723
   5  11   4  90.452   2.305
   6  11   4  56.180   2.148
   7  11   4  5.5112  0.6706
   8  11   4  34.419   1.530
  -8  12   4  3.5623  0.6810
  -7  12   4  0.6391  0.5134
  -6  12   4  17.435   0.838
  -5  12   4  27.891   0.817
  -4  12   4  15.873   0.597
  -3  12   4  41.501   1.037
  -2  12   4  0.5029  0.1781
  -1  12   4  83.286   1.980
   0  12   4  49.873   1.226
   1  12   4  53.624   1.362
   2  12   4  129.78    3.01
   3  12   4  3.4366  0.2619
   4  12   4  26.948   0.765
   5  12   4  3.3318  0.3667
   6  12   4  2.1898  0.4924
   7  12   4  3.2585  0.6391
   8  12   4  1.0268  0.8068
  -8  13   4  0.4086  0.4820
  -7  13   4  75.763   2.095
  -6  13   4  27.200   0.985
  -5  13   4  136.19    3.21
  -4  13   4  291.40    6.67
  -3  13   4  8.9583  0.3458
  -2  13   4  629.85   14.61
  -1  13   4  165.82    3.87
   0  13   4  578.42   13.11
   1  13   4  595.45   13.74
   2  13   4  247.25    5.64
   3  13   4  551.17   12.37
   4  13   4  47.159   1.205
   5  13   4  145.04    4.17
   6  13   4  104.51    2.80
   7  13   4  5.5216  0.6601
   8  13   4  34.303   2.169
  -8  14   4  14.511   0.838
  -7  14   4  1.7183  0.7334
  -6  14   4  12.772   0.744
  -5  14   4  62.614   1.551
  -4  14   4  10.582   0.430
  -3  14   4  104.67    2.66
  -2  14   4  8.2982  0.3772
  -1  14   4  166.55    3.83
   0  14   4  125.57    3.22
   1  14   4  2.2317  0.1991
   2  14   4  57.008   1.362
   3  14   4  14.941   0.524
   4  14   4  50.763   1.404
   5  14   4  5.9722  0.5763
   6  14   4  14.050   1.079
   7  14   4  11.253   1.236
   8  14   4  0.3667  0.3772
  -8  15   4  1.1944  0.5867
  -7  15   4  36.807   1.215
  -6  15   4  19.939   0.859
  -5  15   4  26.110   0.912
  -4  15   4  188.06    4.52
  -3  15   4  1.3726  0.1676
  -2  15   4  468.92   10.63
  -1  15   4  23.260   0.608
   0  15   4  225.27    5.15
   1  15   4  124.45    2.87
   2  15   4  1.0058  0.1467
   3  15   4  322.87    7.32
   4  15   4  15.056   0.534
   5  15   4  74.579   1.917
   6  15   4  22.506   0.953
   7  15   4  2.8080  0.7020
   8  15   4  11.902   0.901
  -8  16   4  46.049   1.530
  -7  16   4  9.9222  0.7125
  -6  16   4  100.13    2.59
  -5  16   4  83.443   2.064
  -4  16   4  18.975   0.618
  -3  16   4  315.08    7.30
  -2  16   4  2.2317  0.1781
  -1  16   4  518.23   11.72
   0  16   4  302.25    6.85
   1  16   4  163.75    3.80
   2  16   4  446.90   10.13
   3  16   4  10.593   0.367
   4  16   4  191.69    4.47
   5  16   4  45.986   1.310
   6  16   4  37.227   1.875
   7  16   4  60.738   3.468
  -8  17   4  0.7125  0.5134
  -7  17   4  0.4924  0.4086
  -6  17   4  1.3726  0.4820
  -5  17   4  0.3562  0.2619
  -4  17   4  0.6601  0.2410
  -3  17   4  1.7602  0.2200
  -2  17   4  0.7334  0.1572
  -1  17   4  11.682   0.377
   0  17   4  0.7229  0.1467
   1  17   4  17.749   0.482
   2  17   4  1.1525  0.2200
   3  17   4  30.144   0.786
   4  17   4  1.1735  0.2829
   5  17   4  0.6077  0.3562
   6  17   4  0.5029  0.5658
   7  17   4  1.5507  0.6706
  -7  18   4  3.7090  0.5448
  -6  18   4  62.708   1.708
  -5  18   4  82.479   2.043
  -4  18   4  76.758   2.095
  -3  18   4  315.11    7.15
  -2  18   4  7.0618  0.2829
  -1  18   4  374.21    8.48
   0  18   4  264.16    5.99
   1  18   4  158.87    3.63
   2  18   4  360.32    8.19
   3  18   4  3.6462  0.3038
   4  18   4  235.07    5.66
   5  18   4  50.240   1.718
   6  18   4  25.376   1.058
   7  18   4  49.391   1.729
  -7  19   4  23.669   1.027
  -6  19   4  10.844   0.786
  -5  19   4  29.641   0.932
  -4  19   4  87.519   2.200
  -3  19   4  3.0175  0.2619
  -2  19   4  184.60    4.24
  -1  19   4  28.069   0.754
   0  19   4  207.30    4.73
   1  19   4  139.78    3.27
   2  19   4  13.956   0.440
   3  19   4  122.70    2.88
   4  19   4  14.333   0.618
   5  19   4  38.704   1.435
   6  19   4  19.027   1.100
   7  19   4  5.5950  1.0687
  -7  20   4  1.2049  0.7963
  -6  20   4  12.646   0.744
  -5  20   4  16.492   0.692
  -4  20   4  10.760   0.660
  -3  20   4  31.663   0.891
  -2  20   4  3.2166  0.2829
  -1  20   4  111.57    2.61
   0  20   4  54.525   1.331
   1  20   4  38.515   1.027
   2  20   4  55.154   1.320
   3  20   4  0.2934  0.2095
   4  20   4  37.635   1.121
   5  20   4  9.4088  0.5658
   6  20   4  7.4914  0.6391
   7  20   4  13.987   2.399
  -7  21   4  48.731   1.917
  -6  21   4  16.764   0.828
  -5  21   4  74.024   1.991
  -4  21   4  257.86    5.94
  -3  21   4  1.0582  0.2305
  -2  21   4  391.06    8.85
  -1  21   4  67.685   1.802
   0  21   4  164.14    3.78
   1  21   4  294.55    6.72
   2  21   4  17.057   0.524
   3  21   4  218.05    5.03
   4  21   4  34.419   1.006
   5  21   4  62.016   1.697
   6  21   4  28.708   1.163
   7  21   4  5.9303  0.8801
  -7  22   4  1.0373  0.6077
  -6  22   4  5.8360  0.6077
  -5  22   4  2.5984  0.4401
  -4  22   4  37.541   1.121
  -3  22   4  4.2120  0.3038
  -2  22   4  6.0979  0.3353
  -1  22   4  29.117   0.953
   0  22   4  52.880   1.299
   1  22   4  27.294   0.953
   2  22   4  16.795   0.639
   3  22   4  1.3935  0.2829
   4  22   4  2.9337  0.3877
   5  22   4  0.4296  0.4924
   6  22   4  0.4086  0.3772
   7  22   4  3.1118  1.5192
  -7  23   4  24.266   3.028
  -6  23   4  10.268   0.733
  -5  23   4  60.057   2.211
  -4  23   4  104.04    2.61
  -3  23   4  0.1153  0.1257
  -2  23   4  134.26    3.15
  -1  23   4  69.487   1.708
   0  23   4  109.93    2.58
   1  23   4  109.56    2.60
   2  23   4  19.100   0.597
   3  23   4  195.30    4.55
   4  23   4  12.919   0.650
   5  23   4  17.267   0.775
   6  23   4  26.571   1.132
  -7  24   4  1.0582  0.9744
  -6  24   4  26.403   1.111
  -5  24   4  27.964   1.226
  -4  24   4  5.3540  0.6496
  -3  24   4  152.49    3.63
  -2  24   4  3.6147  0.3353
  -1  24   4  232.55    5.42
   0  24   4  69.518   1.834
   1  24   4  37.593   1.037
   2  24   4  194.06    4.60
   3  24   4  0.5553  0.3038
   4  24   4  93.658   2.724
   5  24   4  17.194   0.775
   6  24   4  21.971   1.079
  -6  25   4  1.5821  0.8592
  -5  25   4  0.3981  0.4191
  -4  25   4  3.1223  0.4820
  -3  25   4  0.6077  0.3458
  -2  25   4  0.3877  0.4401
  -1  25   4  0.3772  0.2515
   0  25   4  5.1130  0.3248
   1  25   4  12.196   0.482
   2  25   4  5.8255  0.3772
   3  25   4  9.0421  0.6182
   4  25   4  1.5507  0.4505
   5  25   4  4.2539  0.6706
   6  25   4  3.3738  0.6077
  -6  26   4  31.726   1.540
  -5  26   4  43.366   1.771
  -4  26   4  20.567   0.880
  -3  26   4  148.07    5.43
  -2  26   4  4.0862  0.4296
  -1  26   4  205.29    5.03
   0  26   4  118.09    2.80
   1  26   4  58.234   1.519
   2  26   4  146.24    3.46
   3  26   4  2.0955  0.5867
   4  26   4  92.412   2.588
   5  26   4  40.223   1.634
   6  26   4  15.266   0.849
  -6  27   4  8.8011  1.6135
  -5  27   4  6.1817  0.8487
  -4  27   4  23.134   0.964
  -3  27   4  2.6927  0.4715
  -2  27   4  44.236   1.310
  -1  27   4  14.166   0.597
   0  27   4  30.385   1.048
   1  27   4  40.475   1.079
   2  27   4  1.0792  0.3877
   3  27   4  36.975   1.373
   4  27   4  1.0163  0.5029
   5  27   4  9.8803  0.9954
   6  27   4  5.2492  0.6391
  -6  28   4  6.6427  1.6450
  -5  28   4  16.282   1.100
  -4  28   4  9.6498  0.8906
  -3  28   4  50.355   1.488
  -2  28   4  3.9605  0.4715
  -1  28   4  60.466   1.792
   0  28   4  41.627   1.278
   1  28   4  2.9547  0.3353
   2  28   4  36.043   1.383
   3  28   4  1.9069  0.5029
   4  28   4  28.551   1.153
   5  28   4  5.3330  1.0792
  -5  29   4  32.931   2.536
  -4  29   4  48.532   1.593
  -3  29   4  5.4064  0.7229
  -2  29   4  119.29    2.98
  -1  29   4  45.032   1.289
   0  29   4  89.373   2.211
   1  29   4  191.70    4.46
   2  29   4  10.739   0.639
   3  29   4  63.839   2.431
   4  29   4  8.8221  0.8592
   5  29   4  23.438   1.037
  -5  30   4  0.8172  0.6286
  -4  30   4  0.5029  0.5658
  -3  30   4  0.7334  0.4715
  -2  30   4  0.6391  0.4924
  -1  30   4  0.5553  0.3981
   0  30   4  5.8884  0.4610
   1  30   4  4.2120  0.3981
   2  30   4  0.4401  0.3772
   3  30   4  0.4086  0.3981
   4  30   4  6.4437  1.6554
   5  30   4  0.7649  0.6810
  -5  31   4  11.808   0.985
  -4  31   4  47.243   2.546
  -3  31   4  0.4505  0.3877
  -2  31   4  98.970   2.745
  -1  31   4  8.6230  0.6810
   0  31   4  58.276   1.572
   1  31   4  42.769   1.205
   2  31   4  0.9639  0.5029
   3  31   4  108.03    4.85
   4  31   4  8.4553  0.8696
  -4  32   4  3.6986  0.7753
  -3  32   4  65.348   1.813
  -2  32   4  3.5728  0.5658
  -1  32   4  54.755   1.561
   0  32   4  37.939   1.205
   1  32   4  7.7533  0.5239
   2  32   4  57.700   1.697
   3  32   4  3.1118  0.7439
   4  32   4  14.826   1.016
  -4  33   4  6.1293  0.8172
  -3  33   4  0.4505  0.3981
  -2  33   4  10.048   1.016
  -1  33   4  3.7405  0.6182
   0  33   4  10.352   0.639
   1  33   4  10.079   0.692
   2  33   4  0.5239  0.5029
   3  33   4  8.6439  0.7649
   4  33   4  6.8942  0.8382
  -3  34   4  57.228   1.834
  -2  34   4  1.1420  0.5763
  -1  34   4  51.141   1.509
   0  34   4  50.984   1.834
   1  34   4  20.620   0.943
   2  34   4  78.854   2.179
   3  34   4  0.3772  0.3772
  -3  35   4  0.4715  0.4924
  -2  35   4  9.6498  0.7229
  -1  35   4  4.8616  0.5658
   0  35   4  8.0258  0.7020
   1  35   4  5.6788  1.1525
   2  35   4  0.5972  0.5239
   3  35   4  8.6230  0.7963
  -2  36   4  3.0070  0.6706
  -1  36   4  30.018   1.268
   0  36   4  27.661   1.540
   1  36   4  10.373   0.786
   2  36   4  34.586   1.383
  -1  37   4  1.5402  0.5448
   0  37   4  26.026   1.205
   1  37   4  36.556   1.425
  -8   1   5  22.453   1.299
  -7   1   5  31.506   0.943
  -6   1   5  147.19    3.52
  -5   1   5  15.873   0.482
  -4   1   5  500.98   11.28
  -3   1   5  168.42    3.92
  -2   1   5  514.75   11.60
  -1   1   5  736.20   16.61
   0   1   5  170.68    3.91
   1   1   5 1409.01   31.75
   2   1   5  7.5228  0.2724
   3   1   5  884.35   19.87
   4   1   5  339.50    7.69
   5   1   5  28.729   0.828
   6   1   5  163.05    4.23
  -8   2   5  38.285   1.477
  -7   2   5  29.693   0.912
  -6   2   5  18.199   0.660
  -5   2   5  180.87    4.15
  -4   2   5  28.415   0.744
  -3   2   5  296.12    6.86
  -2   2   5  371.85    8.40
  -1   2   5  718.37   16.25
   0   2   5  992.71   22.60
   1   2   5  11.410   0.367
   2   2   5  320.45    7.25
   3   2   5  312.44    7.14
   4   2   5  83.935   1.980
   5   2   5  105.07    2.54
   6   2   5  3.4261  0.4401
  -8   3   5  1.0163  0.5134
  -7   3   5  17.351   0.681
  -6   3   5  29.966   0.817
  -5   3   5  1.1944  0.1886
  -4   3   5  230.17    5.26
  -3   3   5  42.581   1.100
  -2   3   5  65.348   1.540
  -1   3   5  246.39    5.62
   0   3   5  6.6532  0.2410
   1   3   5  312.81    7.09
   2   3   5  32.774   0.859
   3   3   5  59.648   1.498
   4   3   5  67.391   1.781
   5   3   5  5.7521  0.3877
   6   3   5  21.887   0.880
   7   3   5  0.5658  0.5867
   8   3   5  12.762   1.771
  -8   4   5  41.407   1.373
  -7   4   5  59.303   1.855
  -6   4   5  38.138   1.006
  -5   4   5  335.89    7.61
  -4   4   5  13.568   0.461
  -3   4   5  976.84   22.33
  -2   4   5  566.72   12.76
  -1   4   5  306.19    6.93
   0   4   5 1788.24   40.82
   1   4   5  60.906   1.456
   2   4   5 1085.94   24.32
   3   4   5  102.50    2.40
   4   4   5  148.96    3.57
   5   4   5  267.36    6.14
   6   4   5  1.4354  0.5029
   7   4   5  85.884   3.300
   8   4   5  11.923   1.781
  -8   5   5  0.7544  0.8592
  -7   5   5  1.1316  0.6077
  -6   5   5  15.234   0.513
  -5   5   5  1.7078  0.1991
  -4   5   5  71.237   1.666
  -3   5   5  21.950   0.754
  -2   5   5  46.813   1.132
  -1   5   5  95.073   2.221
   0   5   5  2.9651  0.1886
   1   5   5  450.52   10.16
   2   5   5  11.085   0.377
   3   5   5  55.709   1.352
   4   5   5  6.2760  0.3143
   5   5   5  7.8162  0.4715
   6   5   5  10.666   0.618
   7   5   5  0.7753  0.6496
   8   5   5  8.1410  1.6135
  -8   6   5  27.346   1.226
  -7   6   5  44.592   1.614
  -6   6   5  15.727   0.555
  -5   6   5  203.88    4.66
  -4   6   5  2.8289  0.2095
  -3   6   5  309.17    7.06
  -2   6   5  288.08    6.55
  -1   6   5  260.24    5.90
   0   6   5 1180.38   26.46
   1   6   5  4.3691  0.2200
   2   6   5  540.94   12.23
   3   6   5  172.96    3.99
   4   6   5  154.34    3.59
   5   6   5  133.12    3.22
   6   6   5  0.4820  0.5344
   7   6   5  58.601   3.761
   8   6   5  17.885   2.420
  -8   7   5  9.3564  0.8068
  -7   7   5  35.079   1.100
  -6   7   5  100.72    2.45
  -5   7   5  8.8535  0.3353
  -4   7   5  356.42    8.07
  -3   7   5  134.47    3.11
  -2   7   5  563.12   12.70
  -1   7   5  835.41   18.75
   0   7   5  121.44    2.81
   1   7   5  975.16   21.85
   2   7   5  115.50    2.69
   3   7   5  260.16    5.93
   4   7   5  166.12    3.87
   5   7   5  29.148   0.922
   6   7   5  97.525   2.515
   7   7   5  0.7858  0.7020
   8   7   5  26.466   1.645
  -8   8   5  1.4354  0.6810
  -7   8   5  7.9734  0.5344
  -6   8   5  1.2678  0.3562
  -5   8   5  5.5321  0.2829
  -4   8   5  8.9164  0.3877
  -3   8   5  16.544   0.492
  -2   8   5  16.324   0.545
  -1   8   5  15.035   0.440
   0   8   5  22.108   0.587
   1   8   5  8.4972  0.3143
   2   8   5  43.052   1.100
   3   8   5  4.6415  0.3248
   4   8   5  14.606   0.513
   5   8   5  9.2516  0.4401
   6   8   5  0.7544  0.4610
   7   8   5  11.431   1.750
   8   8   5  6.1608  1.0582
  -8   9   5  9.8174  0.8801
  -7   9   5  41.679   1.257
  -6   9   5  95.356   2.619
  -5   9   5  11.881   0.451
  -4   9   5  454.75   10.24
  -3   9   5  263.23    6.01
  -2   9   5  741.14   16.67
  -1   9   5  975.29   21.87
   0   9   5  58.810   1.404
   1   9   5  808.18   18.18
   2   9   5  135.17    3.28
   3   9   5  364.51    8.27
   4   9   5  387.51    8.78
   5   9   5  8.0048  0.4401
   6   9   5  119.11    2.95
   7   9   5  4.4948  0.7125
   8   9   5  11.861   1.236
  -8  10   5  4.8406  0.7229
  -7  10   5  12.206   0.639
  -6  10   5  8.3820  0.4191
  -5  10   5  82.594   1.970
  -4  10   5  0.9115  0.1781
  -3  10   5  87.120   2.095
  -2  10   5  96.194   2.326
  -1  10   5  97.807   2.284
   0  10   5  371.12    8.40
   1  10   5  20.159   0.597
   2  10   5  247.48    5.64
   3  10   5  94.245   2.295
   4  10   5  47.557   1.205
   5  10   5  23.616   0.775
   6  10   5  1.4354  0.4191
   7  10   5  17.131   1.373
   8  10   5  1.9069  1.0163
  -8  11   5  1.3726  0.7020
  -7  11   5  11.452   0.639
  -6  11   5  38.662   1.079
  -5  11   5  0.7858  0.2305
  -4  11   5  186.44    4.27
  -3  11   5  20.410   0.545
  -2  11   5  47.935   1.184
  -1  11   5  243.36    5.67
   0  11   5  5.9407  0.2829
   1  11   5  370.89    8.49
   2  11   5  22.904   0.618
   3  11   5  110.74    2.58
   4  11   5  81.232   1.959
   5  11   5  2.5251  0.3353
   6  11   5  29.714   1.163
   7  11   5  3.6357  1.1944
   8  11   5  10.205   1.813
  -8  12   5  14.522   1.865
  -7  12   5  31.286   1.027
  -6  12   5  20.243   0.702
  -5  12   5  177.22    4.09
  -4  12   5  0.9115  0.1886
  -3  12   5  504.27   11.43
  -2  12   5  194.48    4.58
  -1  12   5  184.92    4.32
   0  12   5  890.69   19.98
   1  12   5  12.625   0.650
   2  12   5  946.46   21.15
   3  12   5  146.07    3.42
   4  12   5  71.477   1.991
   5  12   5  187.85    4.40
   6  12   5  1.0897  0.5972
   7  12   5  50.617   1.676
   8  12   5  9.7545  2.1898
  -8  13   5  0.5134  0.5867
  -7  13   5  0.4820  0.5344
  -6  13   5  1.1630  0.3353
  -5  13   5  7.9000  0.3772
  -4  13   5  1.8021  0.2410
  -3  13   5  2.0431  0.1781
  -2  13   5  6.4960  0.3038
  -1  13   5  7.3657  0.2829
   0  13   5  2.8813  0.3877
   1  13   5  6.6113  0.2829
   2  13   5  0.3353  0.1467
   3  13   5  0.8382  0.1991
   4  13   5  0.3353  0.2200
   5  13   5  3.0804  0.4401
   6  13   5  0.8592  0.6286
   7  13   5  0.5344  0.6077
   8  13   5  0.4505  0.4296
  -8  14   5  15.171   1.383
  -7  14   5  19.572   1.111
  -6  14   5  17.267   0.985
  -5  14   5  104.53    2.54
  -4  14   5  1.1944  0.2200
  -3  14   5  331.14    7.49
  -2  14   5  354.58    8.07
  -1  14   5  174.73    4.02
   0  14   5  568.29   12.88
   1  14   5  2.4413  0.1676
   2  14   5  247.00    5.74
   3  14   5  137.35    3.19
   4  14   5  73.866   1.813
   5  14   5  127.23    3.50
   6  14   5  0.3877  0.4505
   7  14   5  38.536   1.477
   8  14   5  5.5740  1.5716
  -8  15   5  1.2992  0.5972
  -7  15   5  24.842   0.974
  -6  15   5  56.558   1.519
  -5  15   5  2.2736  0.2724
  -4  15   5  167.50    4.03
  -3  15   5  39.186   0.974
  -2  15   5  268.36    6.08
  -1  15   5  412.09    9.29
   0  15   5  17.937   0.482
   1  15   5  451.09   10.41
   2  15   5  174.71    3.98
   3  15   5  41.051   1.037
   4  15   5  70.189   1.875
   5  15   5  7.1142  0.4820
   6  15   5  33.821   1.173
   7  15   5  0.4086  0.4191
  -8  16   5  8.4239  0.7125
  -7  16   5  2.4622  0.5134
  -6  16   5  5.7521  0.5553
  -5  16   5  31.422   0.985
  -4  16   5  4.9139  0.3143
  -3  16   5  67.412   1.603
  -2  16   5  49.150   1.173
  -1  16   5  68.670   1.655
   0  16   5  137.28    3.17
   1  16   5  11.536   0.346
   2  16   5  28.310   0.754
   3  16   5  93.637   2.316
   4  16   5  1.5402  0.2724
   5  16   5  13.631   0.629
   6  16   5  0.2829  0.2829
   7  16   5  2.7870  0.6810
  -8  17   5  12.290   1.980
  -7  17   5  20.882   1.425
  -6  17   5  78.560   2.064
  -5  17   5  10.771   0.513
  -4  17   5  168.46    3.97
  -3  17   5  49.789   1.215
  -2  17   5  263.28    5.98
  -1  17   5  439.94   10.03
   0  17   5  9.4717  0.4296
   1  17   5  584.46   13.34
   2  17   5  58.129   1.394
   3  17   5  168.16    4.00
   4  17   5  87.592   2.169
   5  17   5  12.437   0.953
   6  17   5  85.276   2.316
   7  17   5  3.4366  0.7020
  -7  18   5  0.4086  0.3772
  -6  18   5  1.4983  0.5029
  -5  18   5  16.533   0.901
  -4  18   5  1.8231  0.3353
  -3  18   5  40.873   1.153
  -2  18   5  58.653   1.414
  -1  18   5  22.778   0.618
   0  18   5  46.290   1.132
   1  18   5  1.2992  0.1572
   2  18   5  14.480   0.451
   3  18   5  52.408   1.352
   4  18   5  18.063   0.671
   5  18   5  17.173   1.111
   6  18   5  1.3935  0.5239
   7  18   5  2.9023  0.7020
  -7  19   5  8.0991  0.6915
  -6  19   5  29.169   1.121
  -5  19   5  0.4715  0.5239
  -4  19   5  129.91    3.09
  -3  19   5  0.9325  0.2410
  -2  19   5  137.37    3.52
  -1  19   5  213.79    4.88
   0  19   5  18.252   0.555
   1  19   5  341.23    7.92
   2  19   5  38.473   0.985
   3  19   5  117.62    2.77
   4  19   5  94.015   2.284
   5  19   5  4.3063  0.6496
   6  19   5  43.125   1.414
   7  19   5  6.0874  0.7649
  -7  20   5  18.241   1.257
  -6  20   5  10.635   0.775
  -5  20   5  92.171   2.336
  -4  20   5  18.430   0.650
  -3  20   5  144.16    3.63
  -2  20   5  104.22    2.50
  -1  20   5  57.941   1.425
   0  20   5  232.45    5.30
   1  20   5  0.2934  0.1781
   2  20   5  265.51    6.04
   3  20   5  63.253   1.561
   4  20   5  15.737   0.629
   5  20   5  86.492   2.253
   6  20   5  0.3038  0.3143
   7  20   5  27.189   3.761
  -7  21   5  0.5239  0.5344
  -6  21   5  0.3248  0.3353
  -5  21   5  0.1991  0.2095
  -4  21   5  0.8906  0.3458
  -3  21   5  2.5356  0.3248
  -2  21   5  11.242   0.524
  -1  21   5  3.4366  0.2619
   0  21   5  14.585   0.524
   1  21   5  4.4948  0.2619
   2  21   5  2.6194  0.2515
   3  21   5  0.7649  0.2934
   4  21   5  0.7125  0.3667
   5  21   5  2.2212  0.4505
   6  21   5  0.4086  0.3772
   7  21   5  1.5821  0.8172
  -7  22   5  13.244   1.540
  -6  22   5  20.672   1.226
  -5  22   5  105.94    2.78
  -4  22   5  0.1572  0.1676
  -3  22   5  257.05    6.56
  -2  22   5  206.40    4.79
  -1  22   5  65.411   1.603
   0  22   5  295.49    6.73
   1  22   5  6.4332  0.3143
   2  22   5  215.95    4.99
   3  22   5  116.38    3.25
   4  22   5  41.271   1.456
   5  22   5  84.962   2.211
   6  22   5  0.6915  0.5029
   7  22   5  15.140   2.609
  -7  23   5  1.8440  1.1944
  -6  23   5  21.364   1.257
  -5  23   5  0.8906  0.5344
  -4  23   5  15.318   0.922
  -3  23   5  3.1223  0.3562
  -2  23   5  11.400   0.524
  -1  23   5  43.345   1.132
   0  23   5  15.203   0.513
   1  23   5  97.367   2.347
   2  23   5  1.7078  0.2410
   3  23   5  54.881   1.414
   4  23   5  20.169   1.079
   5  23   5  7.0723  0.6706
   6  23   5  24.004   1.153
  -6  24   5  4.9768  0.6810
  -5  24   5  28.583   1.446
  -4  24   5  2.8813  0.4610
  -3  24   5  45.242   1.310
  -2  24   5  36.126   1.132
  -1  24   5  7.4914  0.4401
   0  24   5  99.463   2.368
   1  24   5  0.1153  0.1257
   2  24   5  61.451   1.551
   3  24   5  12.720   0.608
   4  24   5  14.889   0.671
   5  24   5  9.5764  0.6286
   6  24   5  0.3353  0.3353
  -6  25   5  39.689   2.075
  -5  25   5  1.2573  0.6077
  -4  25   5  94.895   2.881
  -3  25   5  47.882   1.383
  -2  25   5  178.33    4.19
  -1  25   5  142.72    3.44
   0  25   5  20.819   0.660
   1  25   5  202.96    4.69
   2  25   5  42.182   1.163
   3  25   5  72.054   1.875
   4  25   5  77.670   1.991
   5  25   5  13.516   0.765
   6  25   5  61.000   2.012
  -6  26   5  0.3353  0.3667
  -5  26   5  1.2573  0.7544
  -4  26   5  0.3458  0.4191
  -3  26   5  0.4924  0.3667
  -2  26   5  9.7231  0.6706
  -1  26   5  0.2619  0.2200
   0  26   5  5.9931  0.3562
   1  26   5  0.2934  0.2515
   2  26   5  1.3097  0.3562
   3  26   5  0.4191  0.3248
   4  26   5  3.6147  0.6915
   5  26   5  0.3667  0.3981
   6  26   5  0.6182  0.4820
  -6  27   5  26.089   3.709
  -5  27   5  0.8068  0.6182
  -4  27   5  83.233   2.232
  -3  27   5  9.8488  0.6077
  -2  27   5  58.705   1.634
  -1  27   5  130.56    3.14
   0  27   5  7.7953  0.4505
   1  27   5  118.97    2.82
   2  27   5  6.2341  0.4505
   3  27   5  46.352   1.928
   4  27   5  36.053   1.236
   5  27   5  5.1968  0.5763
  -5  28   5  57.490   2.043
  -4  28   5  2.8184  1.0477
  -3  28   5  68.229   1.875
  -2  28   5  26.927   0.995
  -1  28   5  17.560   0.765
   0  28   5  115.20    2.81
   1  28   5  8.4658  0.6182
   2  28   5  110.94    2.76
   3  28   5  21.196   2.043
   4  28   5  11.389   0.702
   5  28   5  27.126   1.153
  -5  29   5  0.5239  0.5867
  -4  29   5  4.8930  0.7649
  -3  29   5  0.3248  0.3143
  -2  29   5  17.089   0.775
  -1  29   5  12.741   0.880
   0  29   5  1.4668  0.4296
   1  29   5  21.217   0.922
   2  29   5  13.191   0.733
   3  29   5  2.5984  0.5448
   4  29   5  2.8080  0.8906
   5  29   5  0.4924  0.4820
  -5  30   5  44.362   1.792
  -4  30   5  1.0687  0.5867
  -3  30   5  47.893   1.477
  -2  30   5  40.202   1.394
  -1  30   5  32.187   1.226
   0  30   5  105.57    2.59
   1  30   5  1.9279  0.3877
   2  30   5  118.45    3.04
   3  30   5  18.839   1.257
   4  30   5  31.307   1.320
   5  30   5  46.751   1.792
  -5  31   5  2.1584  1.4354
  -4  31   5  17.801   1.792
  -3  31   5  7.5228  1.0582
  -2  31   5  12.898   1.132
  -1  31   5  17.665   0.807
   0  31   5  3.2480  0.4401
   1  31   5  8.7173  0.5344
   2  31   5  3.6776  0.5134
   3  31   5  15.790   1.205
   4  31   5  22.652   1.970
  -4  32   5  0.7020  0.6286
  -3  32   5  42.706   1.498
  -2  32   5  26.466   1.362
  -1  32   5  17.256   0.995
   0  32   5  30.909   1.163
   1  32   5  1.0163  0.4924
   2  32   5  24.413   1.310
   3  32   5  22.244   2.012
   4  32   5  15.538   1.855
  -4  33   5  38.851   3.049
  -3  33   5  17.560   0.859
  -2  33   5  35.906   1.320
  -1  33   5  53.467   1.781
   0  33   5  4.1386  0.5239
   1  33   5  91.668   2.462
   2  33   5  5.9407  0.6182
   3  33   5  34.817   1.352
   4  33   5  19.823   1.844
  -3  34   5  0.5553  0.6182
  -2  34   5  0.3772  0.4610
  -1  34   5  0.4401  0.4401
   0  34   5  0.5448  0.5972
   1  34   5  0.2515  0.2724
   2  34   5  0.3143  0.3143
   3  34   5  0.8172  0.5658
  -3  35   5  5.1025  1.0163
  -2  35   5  24.947   1.603
  -1  35   5  54.766   1.603
   0  35   5  0.4610  0.5344
   1  35   5  70.576   2.190
   2  35   5  5.8569  0.6391
   3  35   5  34.754   2.808
  -2  36   5  6.2970  0.8277
  -1  36   5  11.819   1.289
   0  36   5  33.151   1.226
   1  36   5  0.3143  0.3353
   2  36   5  23.826   1.048
  -1  37   5  7.2923  0.7544
   0  37   5  3.1956  0.7334
   1  37   5  6.7999  0.8801
  -8   0   6  0.4191  0.4296
  -7   0   6  71.048   1.970
  -6   0   6  1.3202  0.4401
  -5   0   6  266.83    6.14
  -4   0   6  66.144   1.603
  -3   0   6  187.82    4.80
  -2   0   6 1187.08   26.87
  -1   0   6  160.41    4.00
   0   0   6  907.82   20.41
   1   0   6  448.13   10.74
   2   0   6  328.73    7.54
   3   0   6  307.87    7.16
   4   0   6  9.4088  0.7649
   5   0   6  200.16    5.14
   6   0   6  48.762   1.676
  -8   1   6  1.0373  0.4296
  -7   1   6  9.7126  0.4924
  -6   1   6  23.491   0.817
  -5   1   6  7.1876  0.3353
  -4   1   6  58.129   1.435
  -3   1   6  103.91    2.41
  -2   1   6  1.3097  0.1572
  -1   1   6  444.81   10.05
   0   1   6  0.2305  0.2619
   1   1   6  108.65    2.55
   2   1   6  90.903   2.137
   3   1   6  36.158   0.985
   4   1   6  90.913   2.221
   5   1   6  2.7137  0.3353
   6   1   6  7.8686  0.9535
  -8   2   6  4.3796  0.4924
  -7   2   6  24.224   0.817
  -6   2   6  0.3038  0.2200
  -5   2   6  123.07    2.85
  -4   2   6  139.31    3.19
  -3   2   6  258.58    5.88
  -2   2   6  601.47   13.55
  -1   2   6  1.6659  0.1676
   0   2   6  690.17   15.52
   1   2   6  334.10    7.58
   2   2   6  206.50    4.73
   3   2   6  562.54   12.66
   4   2   6  2.8813  0.3038
   5   2   6  111.75    2.77
   6   2   6  24.716   1.037
  -8   3   6  25.953   1.215
  -7   3   6  6.6637  0.4296
  -6   3   6  131.12    3.20
  -5   3   6  29.065   0.765
  -4   3   6  171.94    3.92
  -3   3   6  464.34   10.51
  -2   3   6  47.065   1.184
  -1   3   6 1222.61   27.84
   0   3   6  217.04    4.99
   1   3   6  527.00   12.00
   2   3   6  479.68   10.90
   3   3   6  9.8069  0.3458
   4   3   6  175.23    4.12
   5   3   6  19.237   0.765
   6   3   6  66.972   2.368
  -8   4   6  0.7858  0.5239
  -7   4   6  0.5134  0.3248
  -6   4   6  1.8440  0.2619
  -5   4   6  3.6147  0.2305
  -4   4   6  5.3959  0.2095
  -3   4   6  1.5821  0.1676
  -2   4   6  50.743   1.268
  -1   4   6  4.1281  0.2200
   0   4   6  58.517   1.404
   1   4   6  0.9430  0.1676
   2   4   6  4.4215  0.2724
   3   4   6  7.2085  0.3667
   4   4   6  11.724   0.775
   5   4   6  0.3458  0.2724
   6   4   6  0.4820  0.4086
   7   4   6  1.0058  0.8592
  -8   5   6  28.949   2.001
  -7   5   6  1.6659  0.5553
  -6   5   6  122.50    3.00
  -5   5   6  37.206   0.985
  -4   5   6  240.78    5.53
  -3   5   6  409.58    9.24
  -2   5   6  270.84    6.16
  -1   5   6 1299.25   29.20
   0   5   6  175.37    4.03
   1   5   6  733.24   16.71
   2   5   6  924.29   20.80
   3   5   6  64.594   1.551
   4   5   6  370.04    8.39
   5   5   6  20.033   0.681
   6   5   6  84.166   2.336
   7   5   6  47.935   1.844
  -8   6   6  3.3528  0.9325
  -7   6   6  30.395   1.027
  -6   6   6  6.5484  0.3877
  -5   6   6  51.644   1.320
  -4   6   6  80.740   1.865
  -3   6   6  20.630   0.545
  -2   6   6  44.404   1.194
  -1   6   6  0.3877  0.1572
   0   6   6  314.85    7.17
   1   6   6  76.004   1.834
   2   6   6  218.93    5.05
   3   6   6  176.54    4.05
   4   6   6  1.3935  0.2200
   5   6   6  45.881   1.540
   6   6   6  13.946   1.603
   7   6   6  12.762   1.048
   8   6   6  17.351   2.054
  -8   7   6  8.8325  0.7020
  -7   7   6  0.7334  0.3772
  -6   7   6  65.233   1.708
  -5   7   6  20.630   0.587
  -4   7   6  83.589   1.928
  -3   7   6  36.043   0.880
  -2   7   6  0.1886  0.1676
  -1   7   6  409.26    9.29
   0   7   6  53.613   1.362
   1   7   6  471.68   10.65
   2   7   6  131.23    3.08
   3   7   6  4.9035  0.2515
   4   7   6  63.420   1.572
   5   7   6  2.6299  0.3353
   6   7   6  25.932   1.205
   7   7   6  11.232   1.027
   8   7   6  6.8837  1.0897
  -8   8   6  10.928   1.488
  -7   8   6  72.703   1.875
  -6   8   6  0.3353  0.2619
  -5   8   6  204.97    4.68
  -4   8   6  155.26    3.55
  -3   8   6  161.76    3.71
  -2   8   6 1306.48   29.11
  -1   8   6  3.1852  0.2095
   0   8   6 1028.29   23.29
   1   8   6  293.86    6.74
   2   8   6  156.76    3.66
   3   8   6  534.84   12.59
   4   8   6  1.9069  0.2829
   5   8   6  252.16    5.90
   6   8   6  39.071   1.435
   7   8   6  22.317   2.033
   8   8   6  20.945   2.179
  -8   9   6  2.8080  0.6496
  -7   9   6  0.8172  0.4610
  -6   9   6  3.5728  0.3353
  -5   9   6  1.9488  0.2410
  -4   9   6  5.0711  0.2410
  -3   9   6  1.5192  0.2095
  -2   9   6  40.862   1.069
  -1   9   6  11.075   0.430
   0   9   6  1.9279  0.1991
   1   9   6  22.223   0.671
   2   9   6  12.007   0.430
   3   9   6  4.1072  0.2410
   4   9   6  18.880   0.629
   5   9   6  3.0490  0.3353
   6   9   6  0.8906  0.6391
   7   9   6  1.9488  0.7020
   8   9   6  0.5134  0.5344
  -8  10   6  7.8162  0.9639
  -7  10   6  55.835   1.624
  -6  10   6  0.1572  0.1676
  -5  10   6  173.66    4.13
  -4  10   6  159.10    3.65
  -3  10   6  181.92    4.14
  -2  10   6  808.22   18.16
  -1  10   6  41.135   1.121
   0  10   6  676.71   15.36
   1  10   6  288.86    6.82
   2  10   6  151.13    3.48
   3  10   6  257.10    5.96
   4  10   6  0.6286  0.2410
   5  10   6  119.18    2.86
   6  10   6  25.324   1.121
   7  10   6  16.754   2.263
   8  10   6  13.862   1.310
  -8  11   6  15.769   1.184
  -7  11   6  1.1106  0.4715
  -6  11   6  86.576   2.127
  -5  11   6  30.343   0.912
  -4  11   6  169.09    3.92
  -3  11   6  291.32    6.58
  -2  11   6  22.443   0.671
  -1  11   6  332.00    7.64
   0  11   6  66.480   1.676
   1  11   6  321.31    7.36
   2  11   6  303.49    6.88
   3  11   6  79.713   1.875
   4  11   6  222.75    5.12
   5  11   6  4.7673  0.3877
   6  11   6  47.390   1.498
   7  11   6  26.393   1.352
   8  11   6  3.6566  0.8068
  -8  12   6  0.5344  0.6077
  -7  12   6  3.1642  0.4610
  -6  12   6  1.1525  0.3248
  -5  12   6  30.343   0.838
  -4  12   6  27.671   0.765
  -3  12   6  38.190   0.953
  -2  12   6  46.237   1.111
  -1  12   6  0.2305  0.2724
   0  12   6  83.139   1.980
   1  12   6  34.681   0.859
   2  12   6  61.272   1.446
   3  12   6  120.83    2.81
   4  12   6  1.1840  0.3458
   5  12   6  12.667   0.534
   6  12   6  2.6089  0.7229
   7  12   6  0.4924  0.4610
   8  12   6  2.1688  0.6810
  -8  13   6  40.244   1.331
  -7  13   6  0.6915  0.7753
  -6  13   6  120.44    3.03
  -5  13   6  35.393   0.953
  -4  13   6  143.66    3.33
  -3  13   6  341.07    7.89
  -2  13   6  34.922   0.974
  -1  13   6  671.83   15.17
   0  13   6  92.034   2.148
   1  13   6  468.67   10.54
   2  13   6  301.53    6.81
   3  13   6  144.89    3.47
   4  13   6  258.58    5.94
   5  13   6  14.668   0.576
   6  13   6  93.459   2.515
   7  13   6  40.213   1.634
  -8  14   6  11.043   1.027
  -7  14   6  13.537   0.765
  -6  14   6  0.2934  0.2515
  -5  14   6  28.205   0.807
  -4  14   6  90.714   2.169
  -3  14   6  30.814   0.828
  -2  14   6  93.826   2.158
  -1  14   6  2.8394  0.2410
   0  14   6  138.39    3.16
   1  14   6  63.179   1.477
   2  14   6  7.2714  0.3143
   3  14   6  99.410   2.336
   4  14   6  2.8604  0.3038
   5  14   6  25.617   0.828
   6  14   6  2.8708  0.9954
   7  14   6  4.8930  0.7439
  -8  15   6  15.444   0.901
  -7  15   6  3.2166  0.5239
  -6  15   6  51.214   1.373
  -5  15   6  27.964   0.932
  -4  15   6  69.518   1.750
  -3  15   6  170.31    3.91
  -2  15   6  17.529   0.503
  -1  15   6  482.62   10.83
   0  15   6  8.2458  0.5134
   1  15   6  227.66    5.17
   2  15   6  131.02    3.01
   3  15   6  1.4773  0.2724
   4  15   6  219.87    5.14
   5  15   6  5.3016  0.5239
   6  15   6  38.369   1.289
   7  15   6  12.259   0.880
  -8  16   6  3.0909  1.0058
  -7  16   6  76.171   2.064
  -6  16   6  5.3750  0.4610
  -5  16   6  153.28    3.58
  -4  16   6  80.289   2.095
  -3  16   6  28.038   0.765
  -2  16   6  326.52    7.39
  -1  16   6  0.0838  0.0838
   0  16   6  604.92   13.60
   1  16   6  182.31    4.25
   2  16   6  211.31    4.81
   3  16   6  244.50    5.59
   4  16   6  0.5239  0.2829
   5  16   6  98.059   2.431
   6  16   6  22.495   0.974
   7  16   6  22.862   1.236
  -7  17   6  2.0431  0.5658
  -6  17   6  1.8545  0.4610
  -5  17   6  1.1316  0.3248
  -4  17   6  0.1886  0.1676
  -3  17   6  5.8045  0.3667
  -2  17   6  0.2724  0.3038
  -1  17   6  0.5867  0.1467
   0  17   6  3.4157  0.2095
   1  17   6  0.9639  0.1781
   2  17   6  6.9885  0.2829
   3  17   6  1.1420  0.3353
   4  17   6  10.687   0.608
   5  17   6  0.6706  0.3877
   6  17   6  0.7544  0.4820
   7  17   6  0.8382  0.5972
  -7  18   6  49.391   1.498
  -6  18   6  5.8045  0.5134
  -5  18   6  96.864   2.368
  -4  18   6  99.557   2.797
  -3  18   6  109.37    2.59
  -2  18   6  298.65    6.86
  -1  18   6  0.1257  0.1153
   0  18   6  339.91    7.68
   1  18   6  180.71    4.43
   2  18   6  131.83    3.05
   3  18   6  208.74    4.80
   4  18   6  17.225   0.671
   5  18   6  125.74    3.08
   6  18   6  19.666   1.184
   7  18   6  16.712   1.331
  -7  19   6  1.3306  0.5239
  -6  19   6  32.543   1.111
  -5  19   6  9.3774  0.5134
  -4  19   6  47.411   1.268
  -3  19   6  122.91    3.27
  -2  19   6  3.1747  0.2515
  -1  19   6  201.53    4.61
   0  19   6  10.237   0.461
   1  19   6  159.40    3.73
   2  19   6  74.474   1.844
   3  19   6  14.637   0.524
   4  19   6  92.171   2.232
   5  19   6  8.2772  0.5553
   6  19   6  24.633   1.006
   7  19   6  6.7580  0.9220
  -7  20   6  10.572   0.702
  -6  20   6  1.0792  0.4820
  -5  20   6  18.776   0.765
  -4  20   6  24.067   0.775
  -3  20   6  3.8243  0.3458
  -2  20   6  27.357   0.901
  -1  20   6  0.7125  0.2200
   0  20   6  89.048   2.095
   1  20   6  9.5660  0.4296
   2  20   6  32.093   0.838
   3  20   6  33.696   1.079
   4  20   6  0.4610  0.2829
   5  20   6  22.851   1.708
   6  20   6  4.4215  0.5763
   7  20   6  3.9500  1.4773
  -7  21   6  2.6927  0.6810
  -6  21   6  73.342   2.137
  -5  21   6  18.713   1.027
  -4  21   6  125.31    3.08
  -3  21   6  334.18    7.65
  -2  21   6  19.834   0.671
  -1  21   6  350.38    7.93
   0  21   6  50.271   1.236
   1  21   6  127.63    2.97
   2  21   6  206.02    4.71
   3  21   6  29.557   0.870
   4  21   6  148.52    3.53
   5  21   6  10.436   0.681
   6  21   6  40.506   1.404
   7  21   6  13.516   1.394
  -7  22   6  1.3202  1.0163
  -6  22   6  0.3981  0.4715
  -5  22   6  8.9687  0.6286
  -4  22   6  2.4413  0.4296
  -3  22   6  23.574   0.807
  -2  22   6  8.4134  0.5867
  -1  22   6  10.132   0.440
   0  22   6  34.869   0.912
   1  22   6  22.401   0.671
   2  22   6  11.431   0.471
   3  22   6  6.1293  0.3981
   4  22   6  4.4005  0.4191
   5  22   6  2.1688  0.4820
   6  22   6  0.7020  0.5763
  -7  23   6  0.4820  0.5553
  -6  23   6  36.849   1.404
  -5  23   6  5.9303  0.6706
  -4  23   6  78.466   2.085
  -3  23   6  55.688   1.488
  -2  23   6  0.3458  0.2619
  -1  23   6  200.72    4.64
   0  23   6  42.486   1.111
   1  23   6  137.37    3.22
   2  23   6  54.975   1.373
   3  23   6  16.471   0.639
   4  23   6  102.51    3.24
   5  23   6  6.9151  0.7544
   6  23   6  12.720   0.995
  -6  24   6  2.2841  1.0268
  -5  24   6  49.380   1.865
  -4  24   6  46.992   1.425
  -3  24   6  11.640   0.922
  -2  24   6  140.33    3.34
  -1  24   6  4.1386  0.3772
   0  24   6  170.97    3.97
   1  24   6  47.411   1.247
   2  24   6  52.848   1.341
   3  24   6  114.69    2.88
   4  24   6  0.4715  0.5239
   5  24   6  53.645   1.572
   6  24   6  3.7405  0.6391
  -6  25   6  0.6915  0.5867
  -5  25   6  1.4983  0.6182
  -4  25   6  0.6077  0.4191
  -3  25   6  3.3528  0.5763
  -2  25   6  1.1840  0.3353
  -1  25   6  0.6496  0.4610
   0  25   6  0.4924  0.3143
   1  25   6  2.7870  0.3667
   2  25   6  6.5065  0.4191
   3  25   6  8.9164  0.7439
   4  25   6  5.0606  0.5029
   5  25   6  0.7753  0.6077
   6  25   6  0.4820  0.4401
  -6  26   6  0.9115  0.9849
  -5  26   6  38.505   1.446
  -4  26   6  37.478   1.268
  -3  26   6  33.193   1.121
  -2  26   6  164.25    4.39
  -1  26   6  0.3353  0.2724
   0  26   6  212.57    4.91
   1  26   6  68.711   1.739
   2  26   6  51.885   1.404
   3  26   6  99.767   3.049
   4  26   6  0.1991  0.2200
   5  26   6  59.250   1.750
   6  26   6  11.693   1.268
  -6  27   6  12.531   1.456
  -5  27   6  6.7266  1.3097
  -4  27   6  16.544   1.006
  -3  27   6  22.673   0.922
  -2  27   6  5.6159  0.5867
  -1  27   6  51.937   1.425
   0  27   6  11.127   0.545
   1  27   6  31.558   1.205
   2  27   6  41.040   1.362
   3  27   6  1.4773  0.5134
   4  27   6  21.395   1.194
   5  27   6  0.3877  0.3562
  -5  28   6  18.084   1.142
  -4  28   6  21.772   0.964
  -3  28   6  17.896   1.394
  -2  28   6  47.683   2.043
  -1  28   6  0.5972  0.3667
   0  28   6  53.089   1.435
   1  28   6  28.813   0.974
   2  28   6  2.2527  0.4191
   3  28   6  29.347   1.111
   4  28   6  0.7649  0.8592
   5  28   6  13.317   0.912
  -5  29   6  4.4005  1.0582
  -4  29   6  45.640   1.540
  -3  29   6  60.350   1.813
  -2  29   6  10.121   0.870
  -1  29   6  110.62    2.78
   0  29   6  24.475   0.922
   1  29   6  98.426   2.714
   2  29   6  100.13    2.58
   3  29   6  17.057   1.132
   4  29   6  40.537   1.383
   5  29   6  5.9827  0.7334
  -5  30   6  1.3830  0.9115
  -4  30   6  1.3935  0.7229
  -3  30   6  2.2736  0.8277
  -2  30   6  3.7509  0.6077
  -1  30   6  0.6810  0.4401
   0  30   6  0.2305  0.2410
   1  30   6  1.8545  0.3877
   2  30   6  0.6915  0.4401
   3  30   6  0.3772  0.3562
   4  30   6  2.1479  0.7544
  -4  31   6  28.017   1.373
  -3  31   6  44.519   1.593
  -2  31   6  2.0745  0.6077
  -1  31   6  96.089   2.818
   0  31   6  6.6008  0.6496
   1  31   6  36.650   1.163
   2  31   6  23.637   0.943
   3  31   6  2.6089  0.5972
   4  31   6  53.928   2.829
  -4  32   6  9.0945  1.6240
  -3  32   6  9.3564  0.7753
  -2  32   6  65.851   2.431
  -1  32   6  2.4727  0.5239
   0  32   6  57.092   1.907
   1  32   6  19.425   0.775
   2  32   6  14.417   0.870
   3  32   6  33.381   1.257
   4  32   6  0.9011  0.5658
  -4  33   6  3.1013  1.0687
  -3  33   6  6.2551  1.0058
  -2  33   6  3.1223  1.1211
  -1  33   6  13.097   0.838
   0  33   6  1.0897  0.5553
   1  33   6  10.006   0.828
   2  33   6  6.4751  0.7963
   3  33   6  1.2783  0.9220
  -3  34   6  16.638   0.870
  -2  34   6  61.021   2.735
  -1  34   6  0.5344  0.5972
   0  34   6  49.632   1.530
   1  34   6  39.437   1.362
   2  34   6  21.542   0.953
   3  34   6  49.139   2.190
  -3  35   6  2.1374  1.4668
  -2  35   6  1.6659  1.0373
  -1  35   6  11.221   0.702
   0  35   6  0.9115  0.5239
   1  35   6  9.7441  0.7229
   2  35   6  1.9802  0.5972
  -2  36   6  21.772   1.215
  -1  36   6  0.5448  0.4505
   0  36   6  42.581   1.509
   1  36   6  14.490   1.100
   0  37   6  0.5658  0.5553
  -8   1   7  42.161   1.257
  -7   1   7  37.069   1.069
  -6   1   7  53.142   1.362
  -5   1   7  188.95    4.31
  -4   1   7  31.590   0.828
  -3   1   7  541.84   12.16
  -2   1   7  93.459   2.232
  -1   1   7  574.45   12.97
   0   1   7  704.50   16.11
   1   1   7  127.29    2.95
   2   1   7  807.84   18.86
   3   1   7  0.7439  0.1572
   4   1   7  365.77    8.28
   5   1   7  134.94    3.23
   6   1   7  19.509   2.200
   7   1   7  77.492   5.302
  -8   2   7  0.3248  0.2934
  -7   2   7  39.594   1.100
  -6   2   7  26.215   0.765
  -5   2   7  33.329   0.838
  -4   2   7  244.92    5.54
  -3   2   7  3.8033  0.2200
  -2   2   7  382.31    8.68
  -1   2   7  279.68    6.40
   0   2   7  574.34   12.97
   1   2   7  593.46   13.37
   2   2   7  6.3808  0.3458
   3   2   7  279.71    6.36
   4   2   7  175.28    4.08
   5   2   7  37.667   1.090
   6   2   7  44.446   1.949
   7   2   7  1.7707  1.5821
  -8   3   7  13.694   0.681
  -7   3   7  0.3353  0.2619
  -6   3   7  22.390   0.817
  -5   3   7  37.289   0.932
  -4   3   7  2.1793  0.1676
  -3   3   7  279.02    6.33
  -2   3   7  45.567   1.194
  -1   3   7  91.521   2.253
   0   3   7  64.992   1.582
   1   3   7  32.166   0.870
   2   3   7  107.17    2.56
   3   3   7  8.3191  0.3772
   4   3   7  97.944   2.347
   5   3   7  34.670   0.995
   6   3   7  4.4320  0.5658
   7   3   7  11.829   1.153
  -8   4   7  0.5658  0.6286
  -7   4   7  92.338   2.242
  -6   4   7  84.113   2.012
  -5   4   7  65.652   1.551
  -4   4   7  426.21    9.77
  -3   4   7  21.992   0.555
  -2   4   7 1171.28   26.19
  -1   4   7  318.48    7.32
   0   4   7  367.81    8.38
   1   4   7 1031.16   23.25
   2   4   7  12.133   0.419
   3   4   7  564.85   12.70
   4   4   7  48.846   1.257
   5   4   7  93.428   2.284
   6   4   7  114.19    3.64
   7   4   7  3.6986  1.4145
  -8   5   7  1.2259  0.5344
  -7   5   7  2.4308  0.4191
  -6   5   7  4.0338  0.2934
  -5   5   7  25.230   0.733
  -4   5   7  0.8696  0.1676
  -3   5   7  77.816   1.792
  -2   5   7  0.7858  0.2305
  -1   5   7  25.701   0.775
   0   5   7  56.694   1.425
   1   5   7  8.6544  0.3772
   2   5   7  137.67    3.17
   3   5   7  5.3121  0.3038
   4   5   7  40.202   1.069
   5   5   7  1.2887  0.3143
   6   5   7  3.3423  0.5448
   7   5   7  5.2387  1.4773
  -8   6   7  0.4296  0.3772
  -7   6   7  48.794   1.373
  -6   6   7  67.601   1.718
  -5   6   7  39.940   1.016
  -4   6   7  270.27    6.11
  -3   6   7  0.9115  0.1153
  -2   6   7  219.91    5.11
  -1   6   7  186.15    4.37
   0   6   7  283.27    6.66
   1   6   7  650.74   14.71
   2   6   7  15.999   0.451
   3   6   7  321.09    7.27
   4   6   7  46.772   1.205
   5   6   7  76.287   1.959
   6   6   7  54.651   2.536
   7   6   7  0.6286  0.5134
  -8   7   7  26.959   1.205
  -7   7   7  9.1992  0.5972
  -6   7   7  71.121   1.980
  -5   7   7  150.25    3.45
  -4   7   7  16.492   0.461
  -3   7   7  520.58   11.68
  -2   7   7  162.89    3.75
  -1   7   7  455.73   10.68
   0   7   7  542.67   12.39
   1   7   7  72.724   1.771
   2   7   7  484.79   11.05
   3   7   7  27.126   0.849
   4   7   7  144.56    3.39
   5   7   7  74.893   1.928
   6   7   7  20.683   0.880
   7   7   7  42.738   1.603
  -8   8   7  0.6391  0.4610
  -7   8   7  2.7870  0.6706
  -6   8   7  7.1247  0.4401
  -5   8   7  0.6391  0.2305
  -4   8   7  8.0153  0.2829
  -3   8   7  4.0234  0.2200
  -2   8   7  13.254   0.451
  -1   8   7  8.1934  0.3981
   0   8   7  22.034   0.712
   1   8   7  11.693   0.471
   2   8   7  15.360   0.513
   3   8   7  24.874   0.775
   4   8   7  4.0129  0.4505
   5   8   7  2.7870  0.3877
   6   8   7  0.3981  0.3772
   7   8   7  0.7125  0.5553
   8   8   7  1.7183  0.9744
  -8   9   7  39.511   2.064
  -7   9   7  11.064   0.618
  -6   9   7  66.490   1.928
  -5   9   7  101.30    2.40
  -4   9   7  36.902   0.932
  -3   9   7  535.71   12.01
  -2   9   7  66.459   1.561
  -1   9   7  975.71   21.84
   0   9   7  654.36   14.76
   1   9   7  91.196   2.137
   2   9   7  632.60   14.22
   3   9   7  47.956   1.194
   4   9   7  192.25    4.60
   5   9   7  150.77    3.75
   6   9   7  14.333   0.765
   7   9   7  54.556   1.750
   8   9   7  1.1630  1.2049
  -8  10   7  2.0326  0.8277
  -7  10   7  8.5182  0.5448
  -6  10   7  17.676   0.712
  -5  10   7  22.003   0.671
  -4  10   7  118.72    2.75
  -3  10   7  3.7300  0.1676
  -2  10   7  89.886   2.085
  -1  10   7  188.06    4.31
   0  10   7  62.215   1.739
   1  10   7  237.02    5.40
   2  10   7  13.485   0.419
   3  10   7  111.03    3.01
   4  10   7  33.727   0.932
   5  10   7  17.676   0.681
   6  10   7  12.185   0.775
   7  10   7  0.5658  0.4820
   8  10   7  8.0467  2.3993
  -8  11   7  16.900   1.006
  -7  11   7  0.4820  0.3562
  -6  11   7  25.597   0.953
  -5  11   7  42.727   1.111
  -4  11   7  12.678   0.419
  -3  11   7  244.84    5.54
  -2  11   7  19.478   0.513
  -1  11   7  113.15    2.61
   0  11   7  166.41    3.82
   1  11   7  21.458   0.566
   2  11   7  165.49    3.85
   3  11   7  11.672   0.409
   4  11   7  76.077   1.865
   5  11   7  31.328   1.090
   6  11   7  2.0850  0.5867
   7  11   7  11.913   0.849
  -8  12   7  2.3574  0.8382
  -7  12   7  30.091   1.079
  -6  12   7  32.763   1.341
  -5  12   7  48.134   1.226
  -4  12   7  186.78    4.27
  -3  12   7  2.1060  0.1676
  -2  12   7  652.12   14.61
  -1  12   7  109.98    2.55
   0  12   7  209.07    4.76
   1  12   7  567.11   12.73
   2  12   7  0.1676  0.1467
   3  12   7  476.59   10.74
   4  12   7  37.771   1.037
   5  12   7  55.929   1.792
   6  12   7  70.985   2.043
   7  12   7  0.3667  0.3667
  -8  13   7  0.6286  0.4715
  -7  13   7  0.3143  0.2934
  -6  13   7  0.1676  0.1781
  -5  13   7  1.1106  0.2829
  -4  13   7  9.9851  0.4505
  -3  13   7  5.5740  0.2619
  -2  13   7  0.4820  0.1257
  -1  13   7  26.361   0.681
   0  13   7  9.5345  0.3248
   1  13   7  0.8801  0.1467
   2  13   7  5.2073  0.2619
   3  13   7  17.194   0.566
   4  13   7  0.8906  0.2829
   5  13   7  0.2305  0.2095
   6  13   7  2.3470  0.6077
   7  13   7  0.5448  0.6077
  -8  14   7  0.6077  0.7020
  -7  14   7  45.148   1.299
  -6  14   7  29.536   0.912
  -5  14   7  43.649   1.194
  -4  14   7  177.34    4.16
  -3  14   7  0.1572  0.1257
  -2  14   7  374.35    8.61
  -1  14   7  272.09    6.15
   0  14   7  173.41    3.94
   1  14   7  341.12    7.68
   2  14   7  0.3458  0.1676
   3  14   7  106.66    2.50
   4  14   7  35.058   0.985
   5  14   7  51.696   1.394
   6  14   7  50.093   1.614
   7  14   7  1.6345  0.6810
  -8  15   7  9.3355  0.9849
  -7  15   7  0.6915  0.7753
  -6  15   7  45.326   1.236
  -5  15   7  67.936   1.959
  -4  15   7  19.436   0.608
  -3  15   7  238.34    5.44
  -2  15   7  21.364   0.629
  -1  15   7  232.07    5.26
   0  15   7  213.67    4.84
   1  15   7  44.802   1.069
   2  15   7  290.75    6.58
   3  15   7  44.079   1.111
   4  15   7  54.546   1.404
   5  15   7  34.764   1.331
   6  15   7  6.2027  0.6915
   7  15   7  14.983   1.404
  -7  16   7  9.9327  0.8277
  -6  16   7  0.9535  0.3877
  -5  16   7  13.139   0.513
  -4  16   7  43.943   1.173
  -3  16   7  0.4820  0.1991
  -2  16   7  80.226   1.938
  -1  16   7  18.535   0.534
   0  16   7  76.706   1.792
   1  16   7  68.732   1.666
   2  16   7  0.7544  0.1676
   3  16   7  41.438   1.163
   4  16   7  42.298   1.153
   5  16   7  3.1118  0.4296
   6  16   7  5.2492  0.6915
   7  16   7  0.3248  0.3353
  -7  17   7  11.169   1.069
  -6  17   7  61.629   1.624
  -5  17   7  106.38    2.53
  -4  17   7  27.325   0.912
  -3  17   7  213.70    4.90
  -2  17   7  37.939   1.048
  -1  17   7  259.52    5.89
   0  17   7  346.44    7.81
   1  17   7  21.647   0.608
   2  17   7  351.35    7.93
   3  17   7  9.0735  0.4296
   4  17   7  62.048   1.593
   5  17   7  28.258   1.173
   6  17   7  11.777   0.754
   7  17   7  38.243   1.488
  -7  18   7  3.7300  0.9639
  -6  18   7  2.5356  0.4191
  -5  18   7  2.4098  0.3143
  -4  18   7  24.622   0.754
  -3  18   7  1.2783  0.2619
  -2  18   7  23.585   0.733
  -1  18   7  29.211   0.817
   0  18   7  22.286   0.639
   1  18   7  14.344   0.492
   2  18   7  7.3447  0.3353
   3  18   7  15.077   0.534
   4  18   7  9.5136  0.4610
   5  18   7  23.145   0.912
   6  18   7  7.6067  0.7963
   7  18   7  0.5448  0.4610
  -7  19   7  0.7753  0.5134
  -6  19   7  16.565   0.838
  -5  19   7  35.257   1.048
  -4  19   7  5.1759  0.3772
  -3  19   7  134.53    3.17
  -2  19   7  1.0477  0.2200
  -1  19   7  175.06    4.03
   0  19   7  131.02    3.04
   1  19   7  31.852   0.880
   2  19   7  201.18    4.60
   3  19   7  17.539   0.597
   4  19   7  79.765   2.316
   5  19   7  23.742   0.985
   6  19   7  5.5007  0.5867
   7  19   7  20.882   1.111
  -7  20   7  27.315   1.509
  -6  20   7  12.636   0.723
  -5  20   7  27.441   0.974
  -4  20   7  103.49    2.59
  -3  20   7  8.5287  0.4924
  -2  20   7  262.14    5.97
  -1  20   7  77.795   1.959
   0  20   7  72.179   1.729
   1  20   7  150.54    3.59
   2  20   7  0.1781  0.1676
   3  20   7  153.57    3.64
   4  20   7  33.926   0.985
   5  20   7  13.547   0.859
   6  20   7  35.676   1.236
  -7  21   7  1.6240  0.6810
  -6  21   7  2.1898  0.5658
  -5  21   7  1.1525  0.5344
  -4  21   7  0.6077  0.3772
  -3  21   7  3.7614  0.3562
  -2  21   7  14.323   0.566
  -1  21   7  3.0909  0.3353
   0  21   7  4.2434  0.2934
   1  21   7  3.5833  0.2619
   2  21   7  1.1525  0.2305
   3  21   7  1.6135  0.3038
   4  21   7  0.9744  0.4715
   5  21   7  1.4145  0.4924
   6  21   7  0.5448  0.4296
  -7  22   7  19.907   1.771
  -6  22   7  15.266   0.817
  -5  22   7  39.029   1.352
  -4  22   7  113.54    3.01
  -3  22   7  11.808   0.712
  -2  22   7  301.68    6.94
  -1  22   7  123.28    2.90
   0  22   7  98.206   2.316
   1  22   7  249.07    5.70
   2  22   7  0.1676  0.1572
   3  22   7  148.32    3.79
   4  22   7  37.520   1.121
   5  22   7  37.499   1.226
   6  22   7  42.497   1.394
  -6  23   7  6.5380  0.6391
  -5  23   7  29.117   1.132
  -4  23   7  0.3667  0.3143
  -3  23   7  23.491   1.121
  -2  23   7  4.4005  0.5658
  -1  23   7  15.046   0.608
   0  23   7  35.770   1.079
   1  23   7  22.862   0.712
   2  23   7  55.436   1.373
   3  23   7  0.4296  0.2934
   4  23   7  26.634   0.943
   5  23   7  9.5450  0.6391
   6  23   7  1.8650  0.8801
  -6  24   7  9.7126  1.2154
  -5  24   7  13.170   0.995
  -4  24   7  38.788   1.268
  -3  24   7  1.5926  0.3772
  -2  24   7  38.725   1.341
  -1  24   7  61.304   1.561
   0  24   7  7.2609  0.5867
   1  24   7  63.263   1.886
   2  24   7  0.8382  0.3772
   3  24   7  27.241   0.880
   4  24   7  3.3004  0.4401
   5  24   7  9.0106  0.7649
   6  24   7  7.0199  0.6391
  -6  25   7  33.203   1.551
  -5  25   7  49.527   1.655
  -4  25   7  4.4948  0.6810
  -3  25   7  125.59    3.16
  -2  25   7  23.805   0.870
  -1  25   7  148.52    3.51
   0  25   7  72.546   2.137
   1  25   7  28.897   1.048
   2  25   7  149.70    3.83
   3  25   7  6.9885  0.5239
   4  25   7  61.084   1.708
   5  25   7  37.143   1.257
   6  25   7  11.871   0.953
  -6  26   7  1.7497  1.1211
  -5  26   7  0.7229  0.5344
  -4  26   7  4.3691  0.6077
  -3  26   7  0.3248  0.3353
  -2  26   7  0.5448  0.4086
  -1  26   7  10.257   0.545
   0  26   7  2.6613  0.3248
   1  26   7  6.3913  0.4401
   2  26   7  0.4296  0.3038
   3  26   7  0.5658  0.4401
   4  26   7  0.3458  0.3353
   5  26   7  1.2468  0.5239
  -5  27   7  35.498   2.913
  -4  27   7  0.2724  0.2934
  -3  27   7  84.836   2.305
  -2  27   7  8.9268  1.2259
  -1  27   7  87.246   2.211
   0  27   7  97.430   2.389
   1  27   7  11.599   0.671
   2  27   7  77.774   1.980
   3  27   7  11.892   0.985
   4  27   7  29.987   1.027
   5  27   7  15.224   1.153
  -5  28   7  13.967   0.901
  -4  28   7  59.303   2.441
  -3  28   7  0.4505  0.3981
  -2  28   7  71.687   2.043
  -1  28   7  9.8174  0.5658
   0  28   7  21.992   0.891
   1  28   7  78.455   2.043
   2  28   7  0.2934  0.2724
   3  28   7  93.973   2.651
   4  28   7  8.7487  0.6915
   5  28   7  10.729   0.796
  -5  29   7  6.8628  1.0163
  -4  29   7  1.3830  0.9011
  -3  29   7  7.3657  0.7125
  -2  29   7  0.4191  0.3772
  -1  29   7  12.039   0.870
   0  29   7  11.735   0.639
   1  29   7  2.5775  0.4820
   2  29   7  26.938   1.006
   3  29   7  6.3179  0.7125
   4  29   7  2.7556  0.6601
   5  29   7  2.5356  1.4983
  -5  30   7  9.3564  1.0477
  -4  30   7  51.204   3.332
  -3  30   7  0.3353  0.4191
  -2  30   7  59.533   1.802
  -1  30   7  39.270   1.278
   0  30   7  37.048   1.173
   1  30   7  87.948   2.295
   2  30   7  3.4995  0.5239
   3  30   7  70.828   2.211
   4  30   7  13.034   0.932
  -4  31   7  0.5553  0.6286
  -3  31   7  21.699   1.383
  -2  31   7  0.9954  0.7753
  -1  31   7  18.859   0.849
   0  31   7  10.949   0.985
   1  31   7  4.2434  0.6391
   2  31   7  8.5601  0.6182
   3  31   7  1.5507  0.6706
   4  31   7  15.171   0.964
  -4  32   7  20.159   1.488
  -3  32   7  0.4296  0.5029
  -2  32   7  42.224   1.519
  -1  32   7  17.435   1.163
   0  32   7  20.452   1.226
   1  32   7  21.521   1.331
   2  32   7  0.7229  0.4715
   3  32   7  20.410   1.425
  -3  33   7  48.500   2.242
  -2  33   7  17.791   1.394
  -1  33   7  37.834   1.310
   0  33   7  49.213   2.808
   1  33   7  9.1678  0.8696
   2  33   7  74.987   2.682
   3  33   7  2.2946  0.7125
  -3  34   7  1.4564  0.7229
  -2  34   7  0.3458  0.3458
  -1  34   7  0.5553  0.6391
   0  34   7  1.7917  0.5239
   1  34   7  0.5763  0.4401
   2  34   7  0.4296  0.5029
  -2  35   7  2.1269  0.6391
  -1  35   7  31.150   1.205
   0  35   7  39.280   2.001
   1  35   7  2.9966  0.6077
   2  35   7  51.633   1.634
  -1  36   7  4.4634  0.5867
   0  36   7  12.730   0.891
   1  36   7  19.373   1.394
  -8   0   8  15.161   1.561
  -7   0   8  13.097   0.974
  -6   0   8  169.96    4.20
  -5   0   8  0.1467  0.1572
  -4   0   8  407.47    9.19
  -3   0   8  87.099   2.536
  -2   0   8  258.00    5.96
  -1   0   8  920.06   21.59
   0   0   8  54.850   1.404
   1   0   8  747.11   17.13
   2   0   8  163.48    3.92
   3   0   8  195.13    4.63
   4   0   8  66.700   1.739
   5   0   8  9.9117  0.8277
   6   0   8  96.906   2.839
   7   0   8  12.217   1.676
  -8   1   8  4.2120  0.4401
  -7   1   8  0.6391  0.3981
  -6   1   8  8.5496  0.4086
  -5   1   8  30.259   0.775
  -4   1   8  5.8884  0.3143
  -3   1   8  122.42    2.79
  -2   1   8  45.609   1.142
  -1   1   8  3.5204  0.2829
   0   1   8  140.28    3.24
   1   1   8  5.4797  0.3458
   2   1   8  77.994   1.928
   3   1   8  31.265   0.849
   4   1   8  4.9349  0.3981
   5   1   8  47.117   1.362
   6   1   8  0.3562  0.3458
   7   1   8  4.0443  1.1316
  -8   2   8  11.347   0.995
  -7   2   8  9.6393  0.4715
  -6   2   8  31.894   0.901
  -5   2   8  2.1793  0.2829
  -4   2   8  191.18    4.35
  -3   2   8  89.321   2.054
  -2   2   8  338.80    7.78
  -1   2   8  499.07   11.43
   0   2   8  7.7953  0.3458
   1   2   8  356.41    8.12
   2   2   8  98.897   2.305
   3   2   8  133.88    3.09
   4   2   8  196.51    4.68
   5   2   8  8.3506  0.6182
   6   2   8  48.018   1.488
   7   2   8  10.645   1.142
  -8   3   8  24.507   0.880
  -7   3   8  35.896   1.037
  -6   3   8  32.323   0.891
  -5   3   8  196.14    4.46
  -4   3   8  15.507   0.482
  -3   3   8  287.81    6.50
  -2   3   8  504.11   11.51
  -1   3   8  137.12    3.55
   0   3   8  957.31   21.47
   1   3   8  35.477   0.995
   2   3   8  349.18    7.89
   3   3   8  216.87    4.95
   4   3   8  8.7906  0.4715
   5   3   8  95.062   2.336
   6   3   8  3.9605  0.5134
   7   3   8  36.168   2.756
  -8   4   8  1.8545  0.4610
  -7   4   8  0.4401  0.4924
  -6   4   8  0.3877  0.2305
  -5   4   8  4.3063  0.2829
  -4   4   8  4.5996  0.2095
  -3   4   8  7.4705  0.2619
  -2   4   8  10.635   0.335
  -1   4   8  120.87    2.90
   0   4   8  4.5158  0.3143
   1   4   8  30.112   1.069
   2   4   8  5.6683  0.2515
   3   4   8  3.3633  0.2619
   4   4   8  9.2307  0.4296
   5   4   8  10.718   0.597
   6   4   8  0.4296  0.4924
   7   4   8  0.7229  0.6496
  -8   5   8  19.457   1.519
  -7   5   8  38.201   1.205
  -6   5   8  10.163   0.409
  -5   5   8  187.61    4.27
  -4   5   8  21.028   0.608
  -3   5   8  346.24    7.80
  -2   5   8  302.05    6.83
  -1   5   8  362.70    8.33
   0   5   8  876.34   19.72
   1   5   8  62.949   1.593
   2   5   8  528.90   12.02
   3   5   8  380.34    8.61
   4   5   8  44.802   1.184
   5   5   8  120.60    2.90
   6   5   8  0.2934  0.2829
   7   5   8  44.676   2.085
  -8   6   8  11.410   0.775
  -7   6   8  8.3401  0.5134
  -6   6   8  41.753   1.142
  -5   6   8  0.7963  0.1991
  -4   6   8  98.007   2.284
  -3   6   8  62.467   1.446
  -2   6   8  45.661   1.100
  -1   6   8  151.74    3.86
   0   6   8  3.5938  0.3667
   1   6   8  243.31    5.56
   2   6   8  14.134   0.430
   3   6   8  83.390   2.012
   4   6   8  84.952   2.075
   5   6   8  0.7125  0.4296
   6   6   8  16.900   0.891
   7   6   8  3.8138  0.6391
  -8   7   8  1.7602  0.7544
  -7   7   8  11.253   0.608
  -6   7   8  3.0175  0.3248
  -5   7   8  122.06    2.87
  -4   7   8  22.160   0.597
  -3   7   8  124.08    2.84
  -2   7   8  77.219   1.781
  -1   7   8  22.684   0.692
   0   7   8  306.95    7.09
   1   7   8  21.835   0.608
   2   7   8  199.11    4.62
   3   7   8  39.783   1.090
   4   7   8  4.4005  0.3458
   5   7   8  26.047   1.121
   6   7   8  0.9011  0.5134
   7   7   8  11.075   1.173
  -8   8   8  9.7126  0.6810
  -7   8   8  21.112   0.775
  -6   8   8  94.989   2.284
  -5   8   8  0.1153  0.1153
  -4   8   8  276.65    6.30
  -3   8   8  128.73    2.93
  -2   8   8  337.39    7.60
  -1   8   8  745.75   16.72
   0   8   8  24.716   0.660
   1   8   8  682.49   15.39
   2   8   8  160.63    3.67
   3   8   8  181.38    4.18
   4   8   8  210.60    5.25
   5   8   8  2.0117  0.4505
   6   8   8  118.96    3.32
   7   8   8  10.362   0.922
  -8   9   8  1.0687  0.7439
  -7   9   8  3.5519  0.4296
  -6   9   8  0.5134  0.2829
  -5   9   8  5.8674  0.3248
  -4   9   8  1.1735  0.1676
  -3   9   8  16.052   0.430
  -2   9   8  1.2887  0.1572
  -1   9   8  10.614   0.388
   0   9   8  42.759   1.058
   1   9   8  0.1467  0.1153
   2   9   8  17.833   0.503
   3   9   8  3.0804  0.2934
   4   9   8  1.9488  0.3038
   5   9   8  7.6800  0.6077
   6   9   8  3.4576  0.6182
   7   9   8  0.5658  0.4505
  -8  10   8  13.642   0.775
  -7  10   8  24.496   0.859
  -6  10   8  83.485   2.085
  -5  10   8  0.5029  0.2305
  -4  10   8  203.93    4.65
  -3  10   8  168.52    3.82
  -2  10   8  176.07    4.00
  -1  10   8  739.93   16.58
   0  10   8  1.7602  0.1467
   1  10   8  464.00   10.54
   2  10   8  118.52    2.72
   3  10   8  68.774   1.655
   4  10   8  142.13    3.34
   5  10   8  1.0163  0.3772
   6  10   8  73.625   2.714
   7  10   8  10.132   0.754
  -8  11   8  11.902   1.027
  -7  11   8  31.558   1.048
  -6  11   8  2.0850  0.3248
  -5  11   8  126.02    2.93
  -4  11   8  21.867   0.618
  -3  11   8  205.38    4.66
  -2  11   8  209.04    4.74
  -1  11   8  21.982   0.639
   0  11   8  196.90    4.54
   1  11   8  12.489   0.409
   2  11   8  221.98    5.05
   3  11   8  84.365   2.012
   4  11   8  97.965   2.336
   5  11   8  103.85    2.57
   6  11   8  0.5867  0.4505
   7  11   8  24.109   1.907
  -8  12   8  1.7707  0.8906
  -7  12   8  0.5658  0.3877
  -6  12   8  1.7707  0.3248
  -5  12   8  0.8382  0.2515
  -4  12   8  35.403   0.964
  -3  12   8  8.4134  0.3981
  -2  12   8  50.020   1.184
  -1  12   8  46.677   1.153
   0  12   8  3.1852  0.1991
   1  12   8  46.625   1.111
   2  12   8  17.812   0.524
   3  12   8  36.158   1.069
   4  12   8  46.394   1.205
   5  12   8  2.1060  0.3562
   6  12   8  4.3272  0.6601
   7  12   8  2.6089  0.6182
  -8  13   8  19.520   1.132
  -7  13   8  67.224   1.980
  -6  13   8  1.1630  0.3248
  -5  13   8  159.95    3.73
  -4  13   8  36.325   1.100
  -3  13   8  132.47    3.05
  -2  13   8  334.08    7.64
  -1  13   8  75.941   1.781
   0  13   8  580.25   12.99
   1  13   8  36.566   0.964
   2  13   8  295.23    6.67
   3  13   8  140.53    3.27
   4  13   8  48.228   1.289
   5  13   8  115.95    3.10
   6  13   8  3.3004  0.6391
   7  13   8  46.719   1.697
  -8  14   8  1.5821  1.6450
  -7  14   8  13.883   0.692
  -6  14   8  12.122   0.681
  -5  14   8  0.1572  0.1676
  -4  14   8  44.393   1.153
  -3  14   8  65.642   1.561
  -2  14   8  43.052   1.079
  -1  14   8  55.918   1.331
   0  14   8  19.907   0.587
   1  14   8  87.529   2.043
   2  14   8  19.268   0.534
   3  14   8  16.691   0.639
   4  14   8  76.695   1.896
   5  14   8  0.9849  0.3981
   6  14   8  10.603   0.807
   7  14   8  1.0582  0.7334
  -7  15   8  13.233   0.692
  -6  15   8  2.3260  0.3981
  -5  15   8  55.897   1.603
  -4  15   8  25.303   0.807
  -3  15   8  132.57    3.06
  -2  15   8  99.631   2.410
  -1  15   8  33.811   0.838
   0  15   8  327.66    7.42
   1  15   8  3.4890  0.2515
   2  15   8  151.88    3.48
   3  15   8  97.535   2.326
   4  15   8  7.1666  0.4191
   5  15   8  96.980   2.431
   6  15   8  0.7020  0.5239
   7  15   8  15.067   1.488
  -7  16   8  6.4646  0.5553
  -6  16   8  90.222   2.588
  -5  16   8  0.2724  0.2410
  -4  16   8  180.82    4.19
  -3  16   8  67.716   1.634
  -2  16   8  59.994   1.467
  -1  16   8  288.25    6.53
   0  16   8  1.1525  0.1676
   1  16   8  474.43   10.66
   2  16   8  96.183   2.253
   3  16   8  145.86    3.41
   4  16   8  120.39    2.89
   5  16   8  0.9220  0.4086
   6  16   8  46.468   1.603
   7  16   8  8.2458  0.7439
  -7  17   8  0.7020  0.4610
  -6  17   8  4.1700  0.4401
  -5  17   8  1.0477  0.3458
  -4  17   8  0.6915  0.3143
  -3  17   8  0.1676  0.1676
  -2  17   8  15.475   0.534
  -1  17   8  0.1257  0.1153
   0  17   8  0.3248  0.1676
   1  17   8  0.5448  0.1676
   2  17   8  0.8696  0.1886
   3  17   8  1.7812  0.2724
   4  17   8  0.7334  0.3458
   5  17   8  0.2724  0.2619
   6  17   8  2.8289  0.6601
   7  17   8  0.4610  0.4820
  -7  18   8  11.127   0.744
  -6  18   8  77.879   2.022
  -5  18   8  5.5531  0.4191
  -4  18   8  133.23    3.26
  -3  18   8  86.335   2.127
  -2  18   8  90.431   2.158
  -1  18   8  197.53    4.53
   0  18   8  2.8708  0.2305
   1  18   8  267.20    6.07
   2  18   8  93.124   2.253
   3  18   8  96.728   2.316
   4  18   8  98.027   2.410
   5  18   8  13.107   0.629
   6  18   8  53.184   1.750
   7  18   8  4.3272  0.7649
  -7  19   8  13.275   0.786
  -6  19   8  2.9127  0.5763
  -5  19   8  33.884   1.320
  -4  19   8  7.0618  0.4505
  -3  19   8  64.007   1.708
  -2  19   8  144.53    3.42
  -1  19   8  5.4902  0.3772
   0  19   8  166.50    3.91
   1  19   8  2.5460  0.2200
   2  19   8  74.673   1.781
   3  19   8  34.335   0.974
   4  19   8  10.771   0.775
   5  19   8  59.680   1.718
   6  19   8  2.7870  0.6077
  -7  20   8  3.5414  1.1525
  -6  20   8  14.836   0.744
  -5  20   8  0.9744  0.4820
  -4  20   8  21.929   0.912
  -3  20   8  27.168   0.870
  -2  20   8  1.8336  0.3772
  -1  20   8  29.452   0.828
   0  20   8  0.3981  0.2200
   1  20   8  52.356   1.331
   2  20   8  0.2095  0.1781
   3  20   8  19.425   0.859
   4  20   8  21.688   0.985
   5  20   8  1.5402  0.5448
   6  20   8  13.474   0.765
  -7  21   8  23.815   1.331
  -6  21   8  4.8092  0.6706
  -5  21   8  83.045   2.211
  -4  21   8  11.588   0.702
  -3  21   8  150.06    3.72
  -2  21   8  258.43    7.02
  -1  21   8  52.890   1.414
   0  21   8  247.23    5.65
   1  21   8  27.011   0.765
   2  21   8  113.14    2.66
   3  21   8  108.93    2.89
   4  21   8  30.060   1.352
   5  21   8  87.927   2.295
   6  21   8  2.1479  0.5658
  -6  22   8  4.8825  0.7649
  -5  22   8  0.7858  0.5553
  -4  22   8  8.4030  0.6286
  -3  22   8  3.5728  0.4191
  -2  22   8  2.7346  0.4296
  -1  22   8  12.604   0.566
   0  22   8  4.5891  0.2934
   1  22   8  24.130   0.733
   2  22   8  4.2643  0.3038
   3  22   8  3.9395  0.3981
   4  22   8  2.8080  0.4715
   5  22   8  2.7765  0.5867
   6  22   8  0.7963  0.6182
  -6  23   8  0.5448  0.6077
  -5  23   8  48.071   1.603
  -4  23   8  2.8708  0.9220
  -3  23   8  79.304   2.075
  -2  23   8  25.513   0.880
  -1  23   8  5.7207  0.4296
   0  23   8  214.63    4.93
   1  23   8  13.348   0.513
   2  23   8  111.20    2.64
   3  23   8  30.385   1.069
   4  23   8  12.196   1.037
   5  23   8  46.635   1.446
   6  23   8  1.4354  0.5763
  -6  24   8  32.344   1.519
  -5  24   8  1.1316  0.6182
  -4  24   8  72.902   2.064
  -3  24   8  48.574   1.435
  -2  24   8  27.682   0.953
  -1  24   8  104.71    2.54
   0  24   8  1.0163  0.2724
   1  24   8  104.38    2.50
   2  24   8  27.472   0.880
   3  24   8  48.647   1.341
   4  24   8  53.069   1.540
   5  24   8  0.5763  0.4401
   6  24   8  25.282   2.158
  -6  25   8  0.4401  0.4191
  -5  25   8  2.2841  0.8487
  -4  25   8  0.4715  0.5239
  -3  25   8  2.8499  0.6496
  -2  25   8  5.8150  0.4924
  -1  25   8  1.8126  0.3877
   0  25   8  0.4610  0.3353
   1  25   8  0.2829  0.2515
   2  25   8  2.5565  0.4086
   3  25   8  2.3470  0.4505
   4  25   8  7.0933  0.5763
   5  25   8  2.2003  0.5029
  -5  26   8  0.7020  0.8068
  -4  26   8  50.282   2.095
  -3  26   8  34.041   1.477
  -2  26   8  50.124   1.540
  -1  26   8  144.78    3.47
   0  26   8  9.4926  0.4715
   1  26   8  159.07    3.73
   2  26   8  32.648   1.069
   3  26   8  32.847   1.153
   4  26   8  58.297   1.666
   5  26   8  0.5029  0.5658
  -5  27   8  17.644   0.995
  -4  27   8  1.8964  0.8696
  -3  27   8  30.510   1.760
  -2  27   8  17.414   1.226
  -1  27   8  7.3028  0.6915
   0  27   8  51.036   1.456
   1  27   8  9.0316  0.5134
   2  27   8  27.524   0.901
   3  27   8  28.866   1.331
   4  27   8  2.0955  0.5239
   5  27   8  9.0002  1.0058
  -5  28   8  0.5553  0.6496
  -4  28   8  34.251   1.477
  -3  28   8  16.565   0.891
  -2  28   8  24.381   1.352
  -1  28   8  35.362   1.184
   0  28   8  0.5239  0.3877
   1  28   8  48.553   1.666
   2  28   8  16.460   0.723
   3  28   8  5.2073  0.6915
   4  28   8  23.176   1.519
   5  28   8  0.4191  0.4401
  -5  29   8  40.401   1.519
  -4  29   8  0.3981  0.4086
  -3  29   8  49.590   2.179
  -2  29   8  68.449   2.347
  -1  29   8  11.672   1.037
   0  29   8  83.495   2.326
   1  29   8  6.3494  0.4924
   2  29   8  76.391   2.598
   3  29   8  34.628   1.352
   4  29   8  15.779   1.236
  -4  30   8  0.3877  0.4191
  -3  30   8  3.2271  1.0582
  -2  30   8  2.4936  0.7334
  -1  30   8  3.2480  0.5344
   0  30   8  0.2934  0.2724
   1  30   8  0.3981  0.3143
   2  30   8  0.3143  0.3038
   3  30   8  1.1630  0.6391
   4  30   8  1.5402  0.7229
  -4  31   8  6.0455  0.8382
  -3  31   8  40.820   1.467
  -2  31   8  32.365   1.980
  -1  31   8  5.2283  0.5972
   0  31   8  78.267   2.064
   1  31   8  4.6625  0.4715
   2  31   8  25.670   1.184
   3  31   8  15.727   2.347
   4  31   8  3.0070  1.1211
  -4  32   8  26.791   4.023
  -3  32   8  8.2248  0.8592
  -2  32   8  11.714   1.268
  -1  32   8  48.008   2.211
   0  32   8  0.3248  0.3248
   1  32   8  42.392   1.247
   2  32   8  5.4797  0.7753
   3  32   8  16.963   1.593
  -3  33   8  3.0594  0.6810
  -2  33   8  8.5182  0.7963
  -1  33   8  5.1549  0.7125
   0  33   8  12.877   0.723
   1  33   8  0.4715  0.5448
   2  33   8  3.1432  0.5658
   3  33   8  3.2795  1.2468
  -2  34   8  30.070   1.980
  -1  34   8  64.541   1.886
   0  34   8  0.5658  0.4924
   1  34   8  50.638   1.530
   2  34   8  24.308   1.582
  -2  35   8  0.5344  0.4924
  -1  35   8  0.9011  0.6601
   0  35   8  8.1829  1.0687
   1  35   8  0.4715  0.5344
  -8   1   9  2.4308  0.4401
  -7   1   9  67.863   1.708
  -6   1   9  40.192   1.069
  -5   1   9  87.204   2.033
  -4   1   9  187.30    4.26
  -3   1   9  49.883   1.194
  -2   1   9  479.67   10.78
  -1   1   9  31.694   0.796
   0   1   9  454.99   10.35
   1   1   9  446.10   10.11
   2   1   9  80.918   1.886
   3   1   9  375.54    8.48
   4   1   9  0.3353  0.2410
   5   1   9  125.63    3.06
   6   1   9  44.194   2.190
   7   1   9  12.772   2.148
  -8   2   9  17.948   0.754
  -7   2   9  0.5448  0.3353
  -6   2   9  28.761   0.817
  -5   2   9  16.188   0.503
  -4   2   9  50.690   1.247
  -3   2   9  249.50    5.66
  -2   2   9  6.6846  0.2305
  -1   2   9  361.17    8.17
   0   2   9  149.47    3.49
   1   2   9  270.19    6.16
   2   2   9  257.90    5.85
   3   2   9  2.6927  0.1991
   4   2   9  151.77    3.56
   5   2   9  60.749   1.896
   6   2   9  18.210   1.593
   7   2   9  21.447   1.456
  -8   3   9  1.0687  0.4610
  -7   3   9  24.507   0.817
  -6   3   9  1.4354  0.2724
  -5   3   9  19.300   0.576
  -4   3   9  30.909   0.786
  -3   3   9  8.4449  0.2619
  -2   3   9  196.47    4.45
  -1   3   9  24.748   0.692
   0   3   9  116.46    2.71
   1   3   9  16.879   0.492
   2   3   9  35.456   0.891
   3   3   9  39.448   1.006
   4   3   9  1.1630  0.3353
   5   3   9  80.132   2.022
   6   3   9  18.074   0.985
   7   3   9  1.3621  0.9011
  -8   4   9  27.556   0.974
  -7   4   9  0.9639  0.3667
  -6   4   9  146.17    3.46
  -5   4   9  77.764   1.844
  -4   4   9  92.296   2.211
  -3   4   9  401.92    9.03
  -2   4   9  14.972   0.430
  -1   4   9  885.66   20.21
   0   4   9  100.50    2.37
   1   4   9  353.44    8.04
   2   4   9  537.87   12.11
   3   4   9  0.1991  0.1781
   4   4   9  269.42    6.24
   5   4   9  33.570   1.226
   6   4   9  44.791   1.456
   7   4   9  42.759   1.991
  -8   5   9  0.6810  0.4505
  -7   5   9  3.1432  0.5553
  -6   5   9  3.0175  0.3143
  -5   5   9  8.9687  0.3667
  -4   5   9  26.477   0.723
  -3   5   9  0.8906  0.1257
  -2   5   9  43.964   1.037
  -1   5   9  19.614   0.534
   0   5   9  10.079   0.346
   1   5   9  24.067   0.639
   2   5   9  5.5740  0.2200
   3   5   9  26.299   0.796
   4   5   9  2.3679  0.3143
   5   5   9  16.701   0.765
   6   5   9  0.4296  0.4924
   7   5   9  1.7497  0.7544
  -8   6   9  19.960   0.880
  -7   6   9  0.4610  0.5239
  -6   6   9  71.268   1.991
  -5   6   9  80.446   2.022
  -4   6   9  71.436   1.708
  -3   6   9  270.50    6.15
  -2   6   9  5.5740  0.2305
  -1   6   9  147.29    3.35
   0   6   9  83.128   1.959
   1   6   9  227.12    5.15
   2   6   9  283.49    6.40
   3   6   9  30.008   0.880
   4   6   9  163.82    3.85
   5   6   9  10.603   0.587
   6   6   9  31.464   1.142
   7   6   9  20.525   1.037
  -8   7   9  1.3411  0.5553
  -7   7   9  44.844   1.530
  -6   7   9  6.5799  0.3877
  -5   7   9  96.215   2.305
  -4   7   9  155.11    3.55
  -3   7   9  28.226   0.723
  -2   7   9  517.13   11.60
  -1   7   9  82.070   1.907
   0   7   9  324.47    7.36
   1   7   9  269.95    6.13
   2   7   9  50.041   1.194
   3   7   9  222.81    5.09
   4   7   9  5.0082  0.5239
   5   7   9  82.102   2.106
   6   7   9  33.570   1.645
   7   7   9  9.7860  1.1840
  -8   8   9  1.4249  0.5239
  -7   8   9  0.4296  0.3562
  -6   8   9  5.8360  0.3877
  -5   8   9  4.0757  0.2619
  -4   8   9  8.4344  0.3143
  -3   8   9  13.977   0.398
  -2   8   9  0.2305  0.2724
  -1   8   9  1.1735  0.1467
   0   8   9  0.2934  0.3248
   1   8   9  21.154   0.555
   2   8   9  8.8535  0.3458
   3   8   9  8.0048  0.3458
   4   8   9  12.007   0.534
   5   8   9  1.8650  0.4296
   6   8   9  0.7544  0.4610
   7   8   9  0.5239  0.4401
  -8   9   9  5.1130  0.5658
  -7   9   9  51.769   1.425
  -6   9   9  5.6998  0.3981
  -5   9   9  96.603   2.274
  -4   9   9  106.50    2.47
  -3   9   9  66.113   1.540
  -2   9   9  521.19   11.75
  -1   9   9  1.7602  0.1362
   0   9   9  749.62   16.78
   1   9   9  336.95    7.64
   2   9   9  82.091   1.907
   3   9   9  354.25    8.25
   4   9   9  13.422   0.608
   5   9   9  89.981   2.263
   6   9   9  42.046   1.310
   7   9   9  14.029   0.922
  -8  10   9  7.7953  0.6601
  -7  10   9  2.4203  0.4296
  -6  10   9  10.090   0.639
  -5  10   9  15.842   0.597
  -4  10   9  44.645   1.153
  -3  10   9  116.03    2.66
  -2  10   9  14.029   0.409
  -1  10   9  113.85    2.61
   0  10   9  197.24    4.48
   1  10   9  34.052   0.849
   2  10   9  113.12    2.61
   3  10   9  3.7195  0.2724
   4  10   9  42.937   1.132
   5  10   9  6.9885  0.4924
   6  10   9  7.9315  0.6810
   7  10   9  6.7370  0.8696
  -8  11   9  0.4401  0.3981
  -7  11   9  27.168   1.100
  -6  11   9  0.1676  0.1781
  -5  11   9  45.870   1.184
  -4  11   9  37.227   1.037
  -3  11   9  47.379   1.132
  -2  11   9  242.53    5.48
  -1  11   9  14.019   0.419
   0  11   9  199.25    4.52
   1  11   9  103.96    2.41
   2  11   9  30.877   0.807
   3  11   9  75.438   1.823
   4  11   9  3.4785  0.3458
   5  11   9  48.689   1.572
   6  11   9  13.244   0.723
   7  11   9  1.0373  0.8068
  -8  12   9  19.855   1.792
  -7  12   9  1.1106  0.4715
  -6  12   9  67.999   2.012
  -5  12   9  33.570   0.995
  -4  12   9  91.500   2.211
  -3  12   9  184.12    4.19
  -2  12   9  4.7568  0.2515
  -1  12   9  574.65   13.08
   0  12   9  74.474   1.729
   1  12   9  147.58    3.38
   2  12   9  272.70    6.18
   3  12   9  7.3133  0.3562
   4  12   9  171.16    3.98
   5  12   9  5.7836  0.6810
   6  12   9  34.628   1.184
   7  12   9  25.953   1.435
  -7  13   9  0.4086  0.3353
  -6  13   9  4.2539  0.4191
  -5  13   9  1.1840  0.3248
  -4  13   9  0.9115  0.2410
  -3  13   9  3.3738  0.2515
  -2  13   9  11.609   0.356
  -1  13   9  1.4773  0.1886
   0  13   9  37.918   0.964
   1  13   9  6.1189  0.2934
   2  13   9  0.3038  0.1886
   3  13   9  4.2015  0.3248
   4  13   9  24.591   1.142
   5  13   9  0.4296  0.3458
   6  13   9  0.5134  0.4086
   7  13   9  0.7439  0.5867
  -7  14   9  2.3260  0.4820
  -6  14   9  86.345   2.158
  -5  14   9  34.649   1.006
  -4  14   9  71.540   1.792
  -3  14   9  247.64    5.62
  -2  14   9  3.2585  0.2305
  -1  14   9  351.10    7.99
   0  14   9  118.90    2.72
   1  14   9  170.37    3.89
   2  14   9  190.54    4.36
   3  14   9  1.3726  0.2619
   4  14   9  73.720   1.917
   5  14   9  12.521   0.608
   6  14   9  30.165   1.603
   7  14   9  18.231   0.943
  -7  15   9  13.495   0.702
  -6  15   9  0.3143  0.2829
  -5  15   9  59.313   1.729
  -4  15   9  62.247   1.582
  -3  15   9  39.972   1.069
  -2  15   9  221.61    5.14
  -1  15   9  7.9210  0.3667
   0  15   9  144.19    3.42
   1  15   9  80.582   1.896
   2  15   9  51.654   1.257
   3  15   9  137.62    3.29
   4  15   9  3.3214  0.3981
   5  15   9  48.144   1.561
   6  15   9  15.150   0.943
   7  15   9  4.1072  0.6706
  -7  16   9  0.5658  0.4191
  -6  16   9  6.4227  0.5763
  -5  16   9  1.4145  0.3562
  -4  16   9  17.550   0.608
  -3  16   9  42.675   1.142
  -2  16   9  5.9093  0.3248
  -1  16   9  70.042   1.666
   0  16   9  6.6323  0.3667
   1  16   9  45.546   1.100
   2  16   9  23.669   0.786
   3  16   9  1.6345  0.2829
   4  16   9  29.882   0.901
   5  16   9  9.2202  0.5553
   6  16   9  4.3167  0.7229
   7  16   9  2.3784  0.7544
  -7  17   9  37.656   1.352
  -6  17   9  7.9734  0.5134
  -5  17   9  122.75    2.98
  -4  17   9  120.09    3.10
  -3  17   9  43.995   1.173
  -2  17   9  250.73    5.75
  -1  17   9  15.056   0.597
   0  17   9  234.71    5.33
   1  17   9  210.91    4.81
   2  17   9  43.209   1.100
   3  17   9  208.81    4.83
   4  17   9  1.0058  0.3772
   5  17   9  31.569   1.048
   6  17   9  14.365   0.943
  -7  18   9  0.4191  0.3667
  -6  18   9  4.3272  0.4610
  -5  18   9  7.2923  0.4715
  -4  18   9  2.8289  0.3353
  -3  18   9  28.038   0.891
  -2  18   9  3.3528  0.3353
  -1  18   9  9.4821  0.4505
   0  18   9  9.6707  0.3562
   1  18   9  14.501   0.482
   2  18   9  2.9442  0.3248
   3  18   9  8.8954  0.5029
   4  18   9  12.405   1.090
   5  18   9  0.5134  0.3772
   6  18   9  11.976   1.551
  -7  19   9  18.545   1.121
  -6  19   9  1.4878  0.4610
  -5  19   9  34.125   1.079
  -4  19   9  45.252   1.289
  -3  19   9  16.932   0.681
  -2  19   9  113.66    2.69
  -1  19   9  0.3143  0.2200
   0  19   9  139.15    3.29
   1  19   9  67.653   1.624
   2  19   9  26.613   0.838
   3  19   9  86.251   2.095
   4  19   9  4.0862  0.4820
   5  19   9  33.811   1.456
   6  19   9  3.3109  0.7229
  -7  20   9  0.4191  0.5029
  -6  20   9  44.047   1.624
  -5  20   9  5.9303  0.5448
  -4  20   9  50.638   1.739
  -3  20   9  105.71    2.59
  -2  20   9  0.5134  0.2934
  -1  20   9  372.73    8.46
   0  20   9  53.875   1.320
   1  20   9  76.947   1.855
   2  20   9  96.089   2.295
   3  20   9  0.4924  0.3248
   4  20   9  79.137   2.137
   5  20   9  17.277   0.754
   6  20   9  15.758   0.828
  -6  21   9  0.6810  0.4924
  -5  21   9  2.2736  0.6077
  -4  21   9  2.7556  0.4296
  -3  21   9  0.4505  0.3143
  -2  21   9  18.985   0.733
  -1  21   9  13.453   0.566
   0  21   9  1.9488  0.2934
   1  21   9  3.4890  0.3038
   2  21   9  0.2410  0.2200
   3  21   9  0.2200  0.2095
   4  21   9  1.1420  0.4191
   5  21   9  0.6391  0.5448
   6  21   9  2.5460  0.5763
  -6  22   9  34.041   2.347
  -5  22   9  16.324   1.111
  -4  22   9  49.412   1.477
  -3  22   9  104.31    3.16
  -2  22   9  24.863   0.849
  -1  22   9  228.98    5.29
   0  22   9  53.708   1.352
   1  22   9  92.286   2.253
   2  22   9  159.62    3.76
   3  22   9  2.6613  0.4191
   4  22   9  82.185   2.158
   5  22   9  8.2667  0.6391
   6  22   9  21.688   1.027
  -6  23   9  1.9593  0.7020
  -5  23   9  19.666   1.006
  -4  23   9  29.379   1.184
  -3  23   9  6.2132  0.5344
  -2  23   9  43.104   1.268
  -1  23   9  5.4797  0.4610
   0  23   9  30.029   0.849
   1  23   9  30.290   0.880
   2  23   9  19.279   0.671
   3  23   9  31.401   1.383
   4  23   9  0.3038  0.3038
   5  23   9  14.543   0.786
   6  23   9  2.0117  1.3726
  -6  24   9  14.249   0.922
  -5  24   9  9.3983  0.7963
  -4  24   9  17.078   0.891
  -3  24   9  39.196   1.257
  -2  24   9  0.4505  0.3562
  -1  24   9  33.402   0.995
   0  24   9  53.530   1.509
   1  24   9  11.022   0.524
   2  24   9  35.068   1.037
   3  24   9  0.5344  0.3772
   4  24   9  15.391   0.985
   5  24   9  1.6240  0.5658
  -6  25   9  4.3796  0.8382
  -5  25   9  38.882   1.456
  -4  25   9  55.740   1.875
  -3  25   9  7.2504  0.5972
  -2  25   9  127.79    3.22
  -1  25   9  5.2702  0.4296
   0  25   9  90.138   2.441
   1  25   9  32.648   1.058
   2  25   9  28.195   1.100
   3  25   9  90.693   2.316
   4  25   9  0.3562  0.4401
   5  25   9  42.193   1.320
  -5  26   9  2.2003  0.7229
  -4  26   9  2.3679  0.6182
  -3  26   9  5.7417  0.6286
  -2  26   9  0.6391  0.4610
  -1  26   9  0.3981  0.4610
   0  26   9  3.8557  0.3458
   1  26   9  10.100   0.545
   2  26   9  5.6369  0.4505
   3  26   9  0.6182  0.4820
   4  26   9  0.8592  0.5553
   5  26   9  1.1630  0.5029
  -5  27   9  26.498   1.834
  -4  27   9  36.451   1.394
  -3  27   9  0.9430  0.7858
  -2  27   9  78.026   2.169
  -1  27   9  5.3121  0.7439
   0  27   9  102.41    2.54
   1  27   9  49.580   1.341
   2  27   9  15.496   0.639
   3  27   9  56.159   2.651
   4  27   9  10.530   0.754
   5  27   9  19.163   4.338
  -5  28   9  8.8011  0.7963
  -4  28   9  20.808   1.352
  -3  28   9  40.684   1.582
  -2  28   9  0.5763  0.6601
  -1  28   9  61.010   1.813
   0  28   9  6.1189  0.4924
   1  28   9  22.087   1.006
   2  28   9  45.640   1.289
   3  28   9  4.6939  1.3621
   4  28   9  54.148   1.697
  -4  29   9  3.3633  0.6601
  -3  29   9  5.3959  1.0897
  -2  29   9  7.6695  0.8906
  -1  29   9  0.4505  0.5344
   0  29   9  4.3167  0.5658
   1  29   9  8.0782  0.8172
   2  29   9  3.6986  0.5344
   3  29   9  19.090   1.069
   4  29   9  1.2259  0.6915
  -4  30   9  14.553   0.974
  -3  30   9  49.443   1.655
  -2  30   9  0.8277  0.9220
  -1  30   9  76.014   2.169
   0  30   9  28.143   1.771
   1  30   9  35.110   1.100
   2  30   9  61.733   2.127
   3  30   9  1.6974  0.9325
   4  30   9  37.991   1.886
  -4  31   9  5.6474  0.7334
  -3  31   9  0.5344  0.5972
  -2  31   9  17.487   0.964
  -1  31   9  0.3038  0.3248
   0  31   9  17.152   0.912
   1  31   9  5.6683  0.4924
   2  31   9  2.7870  0.6077
   3  31   9  7.1980  1.0582
  -3  32   9  24.727   1.467
  -2  32   9  1.2154  0.7229
  -1  32   9  24.989   1.488
   0  32   9  6.5799  0.8801
   1  32   9  15.873   0.775
   2  32   9  13.306   0.796
   3  32   9  0.5029  0.5763
  -3  33   9  7.9839  1.4983
  -2  33   9  56.652   2.085
  -1  33   9  5.6474  0.7229
   0  33   9  43.021   1.896
   1  33   9  37.625   1.760
   2  33   9  9.1573  0.7334
  -2  34   9  2.6299  0.6915
  -1  34   9  1.5297  0.6810
   0  34   9  0.4610  0.5344
   1  34   9  0.3248  0.3458
  -1  35   9  0.4610  0.4505
   0  35   9  34.083   2.085
  -8   0  10  38.411   1.614
  -7   0  10  17.529   0.912
  -6   0  10  55.719   1.509
  -5   0  10  253.94    5.85
  -4   0  10  4.9035  0.3038
  -3   0  10  475.78   10.71
  -2   0  10  104.66    2.44
  -1   0  10  320.48    7.45
   0   0  10  549.50   14.42
   1   0  10  0.2305  0.2305
   2   0  10  500.58   11.26
   3   0  10  54.242   1.446
   4   0  10  115.84    3.03
   5   0  10  29.138   1.614
   6   0  10  5.4483  3.1747
   7   0  10  48.731   2.871
  -8   1  10  1.4249  0.4610
  -7   1  10  8.5182  0.5029
  -6   1  10  1.3935  0.2724
  -5   1  10  2.1374  0.2305
  -4   1  10  34.764   0.932
  -3   1  10  4.3482  0.2200
  -2   1  10  131.17    2.99
  -1   1  10  11.420   0.335
   0   1  10  8.7068  0.3143
   1   1  10  44.341   1.058
   2   1  10  3.9395  0.1886
   3   1  10  41.617   1.069
   4   1  10  8.8744  0.5239
   5   1  10  15.402   0.754
   6   1  10  18.692   1.875
   7   1  10  2.9861  1.0268
  -8   2  10  16.607   1.111
  -7   2  10  13.422   0.660
  -6   2  10  17.885   0.597
  -5   2  10  57.773   1.404
  -4   2  10  5.5216  0.3038
  -3   2  10  241.46    5.46
  -2   2  10  39.333   0.974
  -1   2  10  258.19    5.92
   0   2  10  355.61    8.05
   1   2  10  2.7975  0.1886
   2   2  10  173.04    3.94
   3   2  10  24.287   0.660
   4   2  10  61.513   1.582
   5   2  10  45.933   1.582
   6   2  10  12.835   0.807
   7   2  10  22.663   1.509
  -8   3  10  1.5297  0.6601
  -7   3  10  42.193   1.247
  -6   3  10  35.875   0.974
  -5   3  10  66.092   1.582
  -4   3  10  228.08    5.19
  -3   3  10  6.1817  0.2829
  -2   3  10  370.83    8.39
  -1   3  10  391.46    8.82
   0   3  10  217.88    4.96
   1   3  10  564.99   12.68
   2   3  10  0.1362  0.1153
   3   3  10  223.63    5.10
   4   3  10  96.592   2.357
   5   3  10  11.284   0.566
   6   3  10  63.902   1.875
   7   3  10  2.0641  1.0268
  -8   4  10  0.5029  0.5763
  -7   4  10  0.5553  0.3562
  -6   4  10  1.4145  0.3038
  -5   4  10  2.8394  0.2410
  -4   4  10  6.2760  0.2724
  -3   4  10  3.8872  0.1781
  -2   4  10  5.5636  0.3038
  -1   4  10  31.254   0.775
   0   4  10  103.64    2.40
   1   4  10  0.9011  0.1362
   2   4  10  7.0199  0.3248
   3   4  10  5.9827  0.3458
   4   4  10  4.4948  0.3667
   5   4  10  6.4122  0.4820
   6   4  10  1.5192  0.5972
   7   4  10  1.2468  0.9849
  -8   5  10  0.8487  0.4924
  -7   5  10  25.638   1.069
  -6   5  10  42.560   1.184
  -5   5  10  37.342   0.964
  -4   5  10  283.11    6.51
  -3   5  10  9.9117  0.3353
  -2   5  10  367.48    8.27
  -1   5  10  224.90    5.12
   0   5  10  195.36    4.45
   1   5  10  462.86   10.40
   2   5  10  15.423   0.566
   3   5  10  293.03    6.66
   4   5  10  110.39    2.71
   5   5  10  23.847   0.870
   6   5  10  34.701   1.320
   7   5  10  0.6391  0.6077
  -8   6  10  12.238   0.817
  -7   6  10  15.915   0.712
  -6   6  10  18.619   0.618
  -5   6  10  49.632   1.226
  -4   6  10  9.1049  0.3877
  -3   6  10  145.57    3.32
  -2   6  10  37.583   0.901
  -1   6  10  94.853   2.179
   0   6  10  260.20    5.92
   1   6  10  11.305   0.388
   2   6  10  148.24    3.38
   3   6  10  4.9349  0.2934
   4   6  10  31.527   1.163
   5   6  10  37.855   1.404
   6   6  10  1.6764  0.5134
   7   6  10  12.175   0.985
  -8   7  10  1.1735  0.5239
  -7   7  10  8.7278  0.5867
  -6   7  10  12.091   0.503
  -5   7  10  8.5496  0.4505
  -4   7  10  135.03    3.19
  -3   7  10  13.380   0.388
  -2   7  10  132.34    3.03
  -1   7  10  93.218   2.148
   0   7  10  10.132   0.325
   1   7  10  175.90    4.00
   2   7  10  4.9139  0.3038
   3   7  10  66.061   1.676
   4   7  10  16.104   0.828
   5   7  10  4.3377  0.7020
   6   7  10  12.699   0.702
   7   7  10  0.4086  0.3981
  -8   8  10  31.611   1.111
  -7   8  10  9.0526  0.6391
  -6   8  10  33.926   1.058
  -5   8  10  115.21    2.68
  -4   8  10  0.6601  0.1991
  -3   8  10  317.35    7.16
  -2   8  10  92.977   2.137
  -1   8  10  370.30    8.34
   0   8  10  301.15    6.79
   1   8  10  27.828   0.723
   2   8  10  378.76    8.54
   3   8  10  59.104   1.488
   4   8  10  126.85    3.02
   5   8  10  77.974   2.295
   6   8  10  3.2061  0.5344
   7   8  10  47.316   1.540
  -8   9  10  0.3143  0.3143
  -7   9  10  3.5623  0.4610
  -6   9  10  3.8976  0.3877
  -5   9  10  0.2200  0.2095
  -4   9  10  6.1084  0.2829
  -3   9  10  1.2154  0.1886
  -2   9  10  31.223   0.775
  -1   9  10  0.2095  0.1676
   0   9  10  1.8650  0.1467
   1   9  10  54.588   1.289
   2   9  10  0.6391  0.2095
   3   9  10  10.320   0.430
   4   9  10  0.5239  0.2934
   5   9  10  1.8545  0.4820
   6   9  10  4.3586  0.7649
   7   9  10  0.8382  0.7020
  -8  10  10  17.581   1.540
  -7  10  10  12.447   0.891
  -6  10  10  38.589   1.100
  -5  10  10  86.869   2.085
  -4  10  10  2.2003  0.2305
  -3  10  10  182.66    4.21
  -2  10  10  99.997   2.305
  -1  10  10  162.42    3.72
   0  10  10  437.10    9.88
   1  10  10  17.759   0.492
   2  10  10  271.34    6.16
   3  10  10  38.421   1.037
   4  10  10  43.691   1.173
   5  10  10  81.630   2.441
   6  10  10  1.0687  0.6915
   7  10  10  36.011   1.341
  -7  11  10  23.103   1.184
  -6  11  10  58.978   1.530
  -5  11  10  1.6031  0.3038
  -4  11  10  140.84    3.29
  -3  11  10  7.4914  0.3353
  -2  11  10  163.55    3.73
  -1  11  10  98.635   2.274
   0  11  10  21.867   0.597
   1  11  10  138.42    3.17
   2  11  10  2.1060  0.1991
   3  11  10  128.29    3.01
   4  11  10  17.508   0.639
   5  11  10  58.307   1.813
   6  11  10  40.841   1.666
   7  11  10  0.7020  0.5448
  -7  12  10  2.9442  0.4924
  -6  12  10  0.3981  0.3143
  -5  12  10  2.2631  0.3143
  -4  12  10  0.4610  0.2515
  -3  12  10  28.342   0.733
  -2  12  10  0.1048  0.1048
  -1  12  10  32.679   0.817
   0  12  10  43.702   1.058
   1  12  10  12.395   0.471
   2  12  10  15.894   0.482
   3  12  10  6.1817  0.4296
   4  12  10  10.802   0.492
   5  12  10  6.0665  0.5448
   6  12  10  2.2317  0.5344
   7  12  10  1.8231  0.6391
  -7  13  10  35.456   1.153
  -6  13  10  75.595   2.211
  -5  13  10  13.013   0.587
  -4  13  10  168.18    4.22
  -3  13  10  23.752   0.754
  -2  13  10  134.77    3.09
  -1  13  10  246.32    5.58
   0  13  10  99.955   2.316
   1  13  10  357.63    8.08
   2  13  10  7.5438  0.3562
   3  13  10  165.13    3.86
   4  13  10  62.194   1.593
   5  13  10  15.905   0.723
   6  13  10  51.319   1.760
   7  13  10  0.5763  0.6496
  -7  14  10  3.6147  0.5134
  -6  14  10  8.2144  0.5134
  -5  14  10  8.8011  0.4820
  -4  14  10  0.2095  0.1991
  -3  14  10  50.240   1.226
  -2  14  10  19.666   0.597
  -1  14  10  32.732   0.838
   0  14  10  33.245   0.838
   1  14  10  24.654   0.671
   2  14  10  49.129   1.205
   3  14  10  4.0443  0.3248
   4  14  10  20.002   0.796
   5  14  10  34.209   1.383
   6  14  10  2.2527  0.5448
   7  14  10  5.2911  1.2678
  -7  15  10  14.794   0.723
  -6  15  10  6.1817  0.4924
  -5  15  10  3.4052  0.3877
  -4  15  10  60.508   1.655
  -3  15  10  12.856   0.440
  -2  15  10  152.31    3.78
  -1  15  10  45.326   1.142
   0  15  10  30.992   0.786
   1  15  10  159.28    3.67
   2  15  10  2.1584  0.2200
   3  15  10  73.458   1.896
   4  15  10  48.092   1.760
   5  15  10  9.3564  0.5763
   6  15  10  31.799   1.247
  -7  16  10  10.844   0.817
  -6  16  10  12.720   0.786
  -5  16  10  81.253   2.033
  -4  16  10  2.3784  0.3248
  -3  16  10  175.54    4.05
  -2  16  10  51.256   1.278
  -1  16  10  103.67    2.42
   0  16  10  201.16    4.60
   1  16  10  4.0443  0.2724
   2  16  10  274.09    6.22
   3  16  10  36.189   0.995
   4  16  10  77.156   1.928
   5  16  10  53.854   1.917
   6  16  10  0.8592  0.6286
  -7  17  10  0.2410  0.2619
  -6  17  10  0.3667  0.3143
  -5  17  10  3.5519  0.4086
  -4  17  10  0.4191  0.2829
  -3  17  10  0.7649  0.2934
  -2  17  10  0.9954  0.2305
  -1  17  10  10.509   0.388
   0  17  10  1.3097  0.2200
   1  17  10  0.4820  0.1886
   2  17  10  2.7451  0.3038
   3  17  10  0.7125  0.3038
   4  17  10  0.8801  0.3772
   5  17  10  1.0582  0.4610
   6  17  10  1.3621  0.6286
  -7  18  10  8.5287  0.7334
  -6  18  10  20.138   1.173
  -5  18  10  101.86    2.77
  -4  18  10  0.5658  0.3458
  -3  18  10  146.59    3.69
  -2  18  10  50.701   1.320
  -1  18  10  49.611   1.320
   0  18  10  100.37    2.36
   1  18  10  8.7382  0.3562
   2  18  10  185.10    4.45
   3  18  10  32.176   0.922
   4  18  10  63.054   1.813
   5  18  10  42.423   1.404
   6  18  10  2.5356  1.3097
  -7  19  10  9.7441  1.1525
  -6  19  10  15.790   1.058
  -5  19  10  3.8243  0.4924
  -4  19  10  30.804   1.016
  -3  19  10  3.4995  0.3981
  -2  19  10  70.451   1.760
  -1  19  10  107.91    2.57
   0  19  10  15.570   0.660
   1  19  10  108.40    2.55
   2  19  10  0.6286  0.2829
   3  19  10  24.318   0.807
   4  19  10  15.391   1.016
   5  19  10  10.519   0.639
   6  19  10  30.385   1.634
  -6  20  10  7.0933  0.6077
  -5  20  10  13.809   0.838
  -4  20  10  0.5658  0.6286
  -3  20  10  22.830   0.859
  -2  20  10  19.499   0.723
  -1  20  10  4.9663  0.4401
   0  20  10  33.077   0.880
   1  20  10  4.1281  0.3248
   2  20  10  26.655   0.807
   3  20  10  0.2305  0.2305
   4  20  10  9.0316  0.5553
   5  20  10  12.699   0.807
   6  20  10  1.9802  0.7334
  -6  21  10  31.642   1.278
  -5  21  10  6.6637  1.4878
  -4  21  10  77.334   2.012
  -3  21  10  4.0443  0.5134
  -2  21  10  132.90    3.20
  -1  21  10  123.49    3.05
   0  21  10  72.001   1.781
   1  21  10  157.45    3.68
   2  21  10  8.6858  0.4401
   3  21  10  92.726   2.389
   4  21  10  41.438   1.331
   5  21  10  20.965   0.922
   6  21  10  47.861   1.593
  -6  22  10  2.1688  0.6810
  -5  22  10  7.2190  0.7334
  -4  22  10  0.2095  0.2305
  -3  22  10  6.6951  0.5029
  -2  22  10  5.1549  0.4820
  -1  22  10  0.2095  0.1991
   0  22  10  13.359   0.545
   1  22  10  0.6182  0.3038
   2  22  10  12.060   0.555
   3  22  10  0.8382  0.4191
   4  22  10  0.8068  0.6182
   5  22  10  2.1374  0.5553
  -6  23  10  16.062   1.090
  -5  23  10  1.4040  0.7858
  -4  23  10  53.425   1.582
  -3  23  10  0.3248  0.2934
  -2  23  10  77.858   2.232
  -1  23  10  17.791   0.817
   0  23  10  15.213   0.681
   1  23  10  152.24    3.57
   2  23  10  2.1060  0.3667
   3  23  10  66.543   1.750
   4  23  10  17.351   0.807
   5  23  10  8.7068  0.6706
  -6  24  10  5.7626  1.2049
  -5  24  10  33.538   1.614
  -4  24  10  0.3458  0.3248
  -3  24  10  85.014   2.441
  -2  24  10  32.438   1.100
  -1  24  10  48.574   1.917
   0  24  10  68.229   1.792
   1  24  10  0.3772  0.2934
   2  24  10  61.555   2.043
   3  24  10  14.187   0.765
   4  24  10  31.726   1.257
   5  24  10  17.833   0.849
  -5  25  10  0.6496  0.5867
  -4  25  10  3.0804  0.7125
  -3  25  10  0.8696  0.4820
  -2  25  10  6.9675  0.9639
  -1  25  10  4.5472  0.4715
   0  25  10  1.6554  0.3772
   1  25  10  1.9907  0.3981
   2  25  10  0.7649  0.4296
   3  25  10  1.7078  0.8382
   4  25  10  0.8801  0.5239
   5  25  10  4.2224  0.5972
  -5  26  10  41.114   1.540
  -4  26  10  0.4296  0.3772
  -3  26  10  69.487   2.022
  -2  26  10  34.848   1.341
  -1  26  10  53.467   2.054
   0  26  10  102.88    2.53
   1  26  10  13.967   0.754
   2  26  10  90.620   2.378
   3  26  10  11.861   0.901
   4  26  10  19.184   1.310
   5  26  10  31.307   2.766
  -5  27  10  3.4890  0.7439
  -4  27  10  19.048   1.341
  -3  27  10  0.4715  0.4191
  -2  27  10  36.525   1.341
  -1  27  10  11.787   0.838
   0  27  10  4.3796  0.4505
   1  27  10  40.066   1.184
   2  27  10  3.5100  0.7229
   3  27  10  20.180   0.953
   4  27  10  12.667   0.807
  -4  28  10  0.7334  0.8277
  -3  28  10  47.861   1.792
  -2  28  10  8.1410  0.8172
  -1  28  10  20.421   0.985
   0  28  10  22.537   2.274
   1  28  10  4.9139  0.4820
   2  28  10  39.898   1.278
   3  28  10  7.1247  0.7963
   4  28  10  7.8162  0.9849
  -4  29  10  45.525   1.498
  -3  29  10  0.4924  0.5658
  -2  29  10  45.902   1.582
  -1  29  10  57.679   2.441
   0  29  10  14.889   1.205
   1  29  10  62.184   1.718
   2  29  10  1.3097  0.5239
   3  29  10  44.005   1.739
   4  29  10  9.3459  0.9115
  -4  30  10  0.7753  0.5658
  -3  30  10  0.3353  0.4086
  -2  30  10  0.8382  0.5867
  -1  30  10  0.5344  0.5134
   0  30  10  2.8184  0.9849
   1  30  10  0.4715  0.5344
   2  30  10  0.5658  0.6286
   3  30  10  1.6974  0.7020
  -3  31  10  5.0711  0.8906
  -2  31  10  51.811   1.792
  -1  31  10  18.797   1.917
   0  31  10  8.7801  0.8801
   1  31  10  56.233   2.295
   2  31  10  2.3365  0.6077
   3  31  10  22.935   1.331
  -3  32  10  25.911   1.771
  -2  32  10  6.0350  0.7439
  -1  32  10  17.875   0.974
   0  32  10  24.444   4.872
   1  32  10  0.7334  0.5029
   2  32  10  25.450   1.090
  -2  33  10  3.7719  1.0477
  -1  33  10  8.1410  0.8068
   0  33  10  5.3330  0.7334
   1  33  10  7.7533  0.8382
  -1  34  10  37.939   1.614
   0  34  10  50.418   1.708
  -8   1  11  13.705   1.027
  -7   1  11  7.1771  0.5239
  -6   1  11  87.361   2.116
  -5   1  11  20.662   0.660
  -4   1  11  129.26    3.09
  -3   1  11  137.82    3.14
  -2   1  11  67.580   1.582
  -1   1  11  345.23    7.78
   0   1  11  4.7777  0.2095
   1   1  11  290.24    6.58
   2   1  11  206.32    4.68
   3   1  11  49.862   1.247
   4   1  11  141.06    3.33
   5   1  11  0.5763  0.4401
   6   1  11  40.035   1.414
   7   1  11  13.265   2.672
  -8   2  11  3.3004  0.4924
  -7   2  11  20.232   0.912
  -6   2  11  2.5251  0.3143
  -5   2  11  22.118   0.650
  -4   2  11  9.5031  0.3772
  -3   2  11  62.697   1.467
  -2   2  11  181.68    4.13
  -1   2  11  27.042   0.671
   0   2  11  260.48    5.90
   1   2  11  50.585   1.205
   2   2  11  103.15    2.38
   3   2  11  83.537   1.991
   4   2  11  0.8277  0.3772
   5   2  11  64.269   1.792
   6   2  11  10.436   1.069
   7   2  11  14.648   1.310
  -8   3  11  4.1805  0.5553
  -7   3  11  1.8021  0.4191
  -6   3  11  32.983   0.932
  -5   3  11  5.7102  0.3562
  -4   3  11  12.122   0.440
  -3   3  11  16.366   0.451
  -2   3  11  18.042   0.482
  -1   3  11  81.693   1.907
   0   3  11  3.1118  0.1781
   1   3  11  120.84    2.79
   2   3  11  9.3669  0.4401
   3   3  11  19.614   0.597
   4   3  11  18.074   0.692
   5   3  11  1.6135  0.4296
   6   3  11  38.725   1.844
   7   3  11  6.2970  2.0745
  -8   4  11  9.9641  0.7229
  -7   4  11  29.306   1.142
  -6   4  11  0.9220  0.3143
  -5   4  11  174.66    4.11
  -4   4  11  44.948   1.142
  -3   4  11  121.02    2.77
  -2   4  11  280.13    6.53
  -1   4  11  0.4401  0.1467
   0   4  11  470.83   10.65
   1   4  11  14.847   0.461
   2   4  11  264.48    5.99
   3   4  11  226.82    5.19
   4   4  11  11.075   0.545
   5   4  11  127.39    4.42
   6   4  11  17.351   0.953
   7   4  11  20.033   1.488
  -8   5  11  0.9325  0.5867
  -7   5  11  0.4715  0.5448
  -6   5  11  5.3645  0.4610
  -5   5  11  2.4098  0.2515
  -4   5  11  17.571   0.534
  -3   5  11  17.110   0.482
  -2   5  11  2.1374  0.1676
  -1   5  11  12.678   0.388
   0   5  11  37.897   0.922
   1   5  11  5.7941  0.2934
   2   5  11  10.614   0.346
   3   5  11  2.1584  0.2515
   4   5  11  2.6403  0.4820
   5   5  11  1.8021  0.5134
   6   5  11  2.4098  0.7544
   7   5  11  0.7753  0.7125
  -8   6  11  7.2714  1.0477
  -7   6  11  31.653   1.184
  -6   6  11  0.1467  0.1467
  -5   6  11  91.458   2.190
  -4   6  11  63.106   1.509
  -3   6  11  101.90    2.35
  -2   6  11  214.80    4.97
  -1   6  11  8.3506  0.3667
   0   6  11  119.76    2.78
   1   6  11  34.576   0.859
   2   6  11  144.25    3.32
   3   6  11  116.24    2.90
   4   6  11  20.808   0.712
   5   6  11  72.012   1.949
   6   6  11  2.9442  0.5658
   7   6  11  9.4926  0.9325
  -8   7  11  12.206   1.163
  -7   7  11  7.2923  0.5972
  -6   7  11  60.759   1.509
  -5   7  11  2.5670  0.2619
  -4   7  11  96.697   2.263
  -3   7  11  108.18    2.49
  -2   7  11  44.886   1.079
  -1   7  11  352.08    7.94
   0   7  11  9.6079  0.3038
   1   7  11  215.88    4.91
   2   7  11  101.19    2.35
   3   7  11  36.671   1.090
   4   7  11  98.195   2.452
   5   7  11  0.5344  0.5134
   6   7  11  43.628   1.666
   7   7  11  12.887   1.530
  -7   8  11  3.6252  0.6810
  -6   8  11  0.1991  0.2200
  -5   8  11  7.6695  0.3562
  -4   8  11  1.6240  0.2410
  -3   8  11  21.070   0.587
  -2   8  11  19.331   0.524
  -1   8  11  1.5716  0.1676
   0   8  11  17.644   0.503
   1   8  11  5.1340  0.2410
   2   8  11  13.233   0.461
   3   8  11  6.3494  0.3772
   4   8  11  2.8708  0.3667
   5   8  11  4.7254  0.7649
   6   8  11  1.2468  0.5448
   7   8  11  0.5448  0.5134
  -7   9  11  9.8698  0.8487
  -6   9  11  59.931   1.561
  -5   9  11  0.6601  0.2619
  -4   9  11  133.63    3.19
  -3   9  11  115.95    2.70
  -2   9  11  78.864   1.834
  -1   9  11  436.28    9.88
   0   9  11  2.3889  0.1781
   1   9  11  382.23    8.61
   2   9  11  131.16    3.03
   3   9  11  58.318   1.530
   4   9  11  159.66    3.87
   5   9  11  2.2527  0.4715
   6   9  11  44.477   1.404
   7   9  11  11.567   1.341
  -7  10  11  10.698   0.597
  -6  10  11  0.6601  0.3667
  -5  10  11  15.873   0.660
  -4  10  11  9.6812  0.3772
  -3  10  11  55.332   1.331
  -2  10  11  73.615   1.718
  -1  10  11  22.537   0.608
   0  10  11  114.47    2.63
   1  10  11  105.60    2.44
   2  10  11  21.322   0.597
   3  10  11  40.977   1.184
   4  10  11  1.3202  0.3667
   5  10  11  14.501   0.765
   6  10  11  0.9011  0.5239
   7  10  11  4.9035  1.0792
  -7  11  11  3.1013  0.5448
  -6  11  11  38.830   1.142
  -5  11  11  0.5134  0.3038
  -4  11  11  60.466   1.488
  -3  11  11  26.382   0.723
  -2  11  11  72.473   1.697
  -1  11  11  161.31    3.74
   0  11  11  4.3586  0.2200
   1  11  11  211.36    4.93
   2  11  11  51.109   1.247
   3  11  11  25.649   0.765
   4  11  11  40.433   1.132
   5  11  11  0.8277  0.5239
   6  11  11  26.749   1.561
   7  11  11  5.7102  0.6915
  -7  12  11  29.306   1.278
  -6  12  11  0.3877  0.4505
  -5  12  11  134.51    3.17
  -4  12  11  33.717   0.974
  -3  12  11  133.42    3.06
  -2  12  11  181.56    4.19
  -1  12  11  3.2166  0.2200
   0  12  11  369.58    8.34
   1  12  11  62.467   1.488
   2  12  11  80.205   2.001
   3  12  11  117.71    2.79
   4  12  11  8.6125  0.4715
   5  12  11  49.820   1.687
   6  12  11  0.8172  0.5239
   7  12  11  17.204   1.530
  -7  13  11  0.2619  0.2829
  -6  13  11  0.6391  0.3877
  -5  13  11  9.7545  0.4924
  -4  13  11  2.9861  0.3038
  -3  13  11  0.5029  0.2829
  -2  13  11  0.3038  0.3458
  -1  13  11  10.195   0.430
   0  13  11  2.5879  0.1991
   1  13  11  19.142   0.555
   2  13  11  0.3981  0.2095
   3  13  11  0.8801  0.3038
   4  13  11  2.7032  0.3877
   5  13  11  10.802   0.618
   6  13  11  0.3772  0.4610
  -7  14  11  29.599   1.069
  -6  14  11  7.6905  0.6182
  -5  14  11  104.94    2.56
  -4  14  11  30.762   0.891
  -3  14  11  93.176   2.200
  -2  14  11  244.01    5.56
  -1  14  11  10.320   0.492
   0  14  11  272.18    6.31
   1  14  11  26.592   0.723
   2  14  11  141.35    3.30
   3  14  11  96.068   2.316
   4  14  11  4.5158  0.5029
   5  14  11  57.773   1.666
   6  14  11  5.0711  0.7125
  -7  15  11  1.5192  0.5553
  -6  15  11  23.773   0.859
  -5  15  11  0.2619  0.2410
  -4  15  11  62.435   1.593
  -3  15  11  52.953   1.341
  -2  15  11  42.979   1.100
  -1  15  11  154.01    3.58
   0  15  11  1.4145  0.2410
   1  15  11  86.670   2.054
   2  15  11  32.774   0.870
   3  15  11  34.880   0.985
   4  15  11  58.423   1.540
   5  15  11  0.9639  0.4610
   6  15  11  26.927   1.194
  -7  16  11  4.3691  0.5344
  -6  16  11  1.0477  0.4505
  -5  16  11  5.0082  0.4505
  -4  16  11  1.5716  0.3458
  -3  16  11  17.655   0.681
  -2  16  11  32.438   0.964
  -1  16  11  9.0316  0.3877
   0  16  11  49.611   1.257
   1  16  11  3.7824  0.3562
   2  16  11  18.681   0.566
   3  16  11  7.9524  0.5658
   4  16  11  1.7393  0.3877
   5  16  11  14.490   0.702
   6  16  11  1.9383  0.7229
  -7  17  11  5.4169  0.9011
  -6  17  11  52.325   1.467
  -5  17  11  1.7812  0.6810
  -4  17  11  162.18    3.87
  -3  17  11  101.47    2.63
  -2  17  11  56.002   1.394
  -1  17  11  246.15    5.62
   0  17  11  1.7707  0.2619
   1  17  11  175.03    4.03
   2  17  11  98.478   2.316
   3  17  11  53.928   1.414
   4  17  11  112.29    2.77
   5  17  11  0.3038  0.2934
   6  17  11  21.259   1.938
  -6  18  11  0.6286  0.4086
  -5  18  11  4.1177  0.5239
  -4  18  11  13.443   0.765
  -3  18  11  2.3050  0.3353
  -2  18  11  22.045   0.765
  -1  18  11  3.4576  0.2934
   0  18  11  7.7953  0.4715
   1  18  11  4.0653  0.2934
   2  18  11  8.7278  0.4086
   3  18  11  1.9174  0.3981
   4  18  11  2.7556  0.4191
   5  18  11  7.4495  0.6077
   6  18  11  0.4505  0.4296
  -6  19  11  26.309   1.142
  -5  19  11  1.0373  0.4505
  -4  19  11  68.806   1.823
  -3  19  11  54.693   1.739
  -2  19  11  26.299   0.838
  -1  19  11  93.962   2.242
   0  19  11  9.8174  0.4296
   1  19  11  79.556   2.148
   2  19  11  31.841   1.016
   3  19  11  14.040   0.587
   4  19  11  30.804   1.090
   5  19  11  0.3143  0.3038
   6  19  11  12.426   0.995
  -6  20  11  0.2305  0.2515
  -5  20  11  55.803   1.676
  -4  20  11  4.3377  0.4924
  -3  20  11  59.900   1.687
  -2  20  11  90.987   2.347
  -1  20  11  11.148   0.471
   0  20  11  324.84    7.40
   1  20  11  25.827   0.828
   2  20  11  65.243   1.634
   3  20  11  54.085   1.435
   4  20  11  2.2841  0.4610
   5  20  11  41.491   1.289
  -6  21  11  0.3981  0.4191
  -5  21  11  1.4354  0.5763
  -4  21  11  0.3667  0.3248
  -3  21  11  0.9954  0.4191
  -2  21  11  1.1944  0.3981
  -1  21  11  22.432   0.733
   0  21  11  1.3935  0.3772
   1  21  11  0.4924  0.3038
   2  21  11  1.4354  0.4610
   3  21  11  1.5716  0.4191
   4  21  11  0.2829  0.2724
   5  21  11  1.0687  0.5134
  -6  22  11  0.7125  0.5553
  -5  22  11  51.224   1.708
  -4  22  11  20.347   1.205
  -3  22  11  53.949   1.561
  -2  22  11  87.707   2.221
  -1  22  11  19.331   0.712
   0  22  11  132.82    3.20
   1  22  11  21.741   0.744
   2  22  11  66.605   1.697
   3  22  11  76.685   2.012
   4  22  11  5.6788  0.6182
   5  22  11  40.129   1.551
  -6  23  11  18.650   1.959
  -5  23  11  0.7229  0.6182
  -4  23  11  27.556   1.027
  -3  23  11  22.548   1.289
  -2  23  11  12.887   0.859
  -1  23  11  53.194   1.467
   0  23  11  3.4052  0.4191
   1  23  11  39.636   1.111
   2  23  11  19.834   0.754
   3  23  11  11.850   0.618
   4  23  11  16.963   1.215
   5  23  11  0.5658  0.6286
  -5  24  11  17.319   1.100
  -4  24  11  6.6113  0.8592
  -3  24  11  18.294   1.006
  -2  24  11  23.396   1.142
  -1  24  11  1.3621  0.4401
   0  24  11  32.407   1.037
   1  24  11  22.988   1.027
   2  24  11  16.324   0.733
   3  24  11  16.680   0.723
   4  24  11  0.7753  0.4924
   5  24  11  9.1259  0.7334
  -5  25  11  4.4739  0.7334
  -4  25  11  44.435   1.572
  -3  25  11  53.917   2.127
  -2  25  11  8.4134  0.9954
  -1  25  11  105.47    2.63
   0  25  11  0.1886  0.2095
   1  25  11  54.514   1.792
   2  25  11  20.473   0.932
   3  25  11  20.578   0.880
   4  25  11  45.389   1.414
  -5  26  11  2.1898  0.7125
  -4  26  11  0.9954  0.5553
  -3  26  11  2.1165  0.5658
  -2  26  11  5.5531  0.5867
  -1  26  11  1.1316  0.4715
   0  26  11  0.7963  0.4191
   1  26  11  0.4296  0.3353
   2  26  11  15.412   0.807
   3  26  11  3.4785  0.5448
   4  26  11  0.4715  0.4296
  -4  27  11  34.104   1.268
  -3  27  11  31.527   1.194
  -2  27  11  5.9303  0.6810
  -1  27  11  65.589   1.865
   0  27  11  1.9174  0.4505
   1  27  11  82.699   2.158
   2  27  11  14.930   0.807
   3  27  11  17.099   0.891
   4  27  11  36.912   1.352
  -4  28  11  7.7219  1.1106
  -3  28  11  22.998   1.100
  -2  28  11  20.693   1.582
  -1  28  11  1.2363  0.6286
   0  28  11  40.464   1.676
   1  28  11  4.3586  0.4820
   2  28  11  22.191   0.912
   3  28  11  25.219   1.194
   4  28  11  3.9814  1.1106
  -4  29  11  2.4622  0.5972
  -3  29  11  1.1944  0.9011
  -2  29  11  5.7626  0.8172
  -1  29  11  3.1852  0.9744
   0  29  11  0.9011  0.5867
   1  29  11  1.0477  0.5029
   2  29  11  4.0338  0.5553
   3  29  11  2.7661  0.9325
  -3  30  11  18.818   1.226
  -2  30  11  47.285   1.907
  -1  30  11  1.2678  0.7544
   0  30  11  69.696   3.793
   1  30  11  12.248   0.692
   2  30  11  29.966   1.373
   3  30  11  31.757   1.530
  -3  31  11  5.3435  0.7544
  -2  31  11  2.5356  1.1630
  -1  31  11  10.823   0.828
   0  31  11  0.4401  0.4505
   1  31  11  11.661   0.692
   2  31  11  3.3947  0.6286
  -2  32  11  19.153   1.173
  -1  32  11  0.5134  0.5134
   0  32  11  15.716   1.058
   1  32  11  2.7241  0.5763
  -1  33  11  50.030   1.844
   0  33  11  0.4505  0.4715
  -7   0  12  54.766   2.190
  -6   0  12  19.457   1.173
  -5   0  12  103.50    2.59
  -4   0  12  225.16    5.21
  -3   0  12  13.673   0.482
  -2   0  12  400.06    9.03
  -1   0  12  89.960   2.148
   0   0  12  300.31    7.22
   1   0  12  260.26    5.95
   2   0  12  13.306   0.513
   3   0  12  279.16    6.43
   4   0  12  14.218   0.838
   5   0  12  60.141   4.181
   6   0  12  22.621   1.425
   7   0  12  6.2027  1.6450
  -7   1  12  1.7288  0.4505
  -6   1  12  14.249   0.671
  -5   1  12  4.1700  0.3353
  -4   1  12  0.1781  0.1572
  -3   1  12  33.046   0.849
  -2   1  12  1.7917  0.1572
  -1   1  12  79.252   1.844
   0   1  12  4.0862  0.2095
   1   1  12  11.986   0.451
   2   1  12  26.403   0.692
   3   1  12  1.5507  0.2619
   4   1  12  18.440   0.692
   5   1  12  3.9186  0.7125
   6   1  12  10.813   1.404
   7   1  12  6.6323  1.9593
  -7   2  12  26.644   0.995
  -6   2  12  11.452   0.618
  -5   2  12  32.124   0.953
  -4   2  12  103.71    2.44
  -3   2  12  8.0467  0.3038
  -2   2  12  227.84    5.19
  -1   2  12  15.706   0.482
   0   2  12  131.20    3.05
   1   2  12  230.71    5.30
   2   2  12  1.0058  0.1781
   3   2  12  82.206   1.991
   4   2  12  7.5857  0.5344
   5   2  12  23.522   1.153
   6   2  12  7.8581  0.7649
   7   2  12  8.8011  1.2992
  -7   3  12  1.4354  0.4505
  -6   3  12  52.765   1.373
  -5   3  12  31.998   0.964
  -4   3  12  71.205   1.708
  -3   3  12  201.06    4.60
  -2   3  12  1.9279  0.1676
  -1   3  12  351.10    7.92
   0   3  12  191.20    4.36
   1   3  12  193.13    4.39
   2   3  12  244.01    5.53
   3   3  12  3.4995  0.3772
   4   3  12  120.33    3.00
   5   3  12  39.301   1.247
   6   3  12  14.323   1.058
   7   3  12  33.717   2.305
  -7   4  12  0.2619  0.2619
  -6   4  12  1.3726  0.3458
  -5   4  12  1.9174  0.3772
  -4   4  12  4.3586  0.2829
  -3   4  12  2.2527  0.2515
  -2   4  12  1.8859  0.1676
  -1   4  12  1.1316  0.1886
   0   4  12  34.607   0.891
   1   4  12  29.075   0.754
   2   4  12  1.1840  0.1886
   3   4  12  0.3458  0.2829
   4   4  12  2.7975  0.4086
   5   4  12  0.7020  0.4296
   6   4  12  0.9639  0.7020
   7   4  12  1.6135  1.0582
  -7   5  12  1.9069  0.5029
  -6   5  12  34.335   0.995
  -5   5  12  48.406   1.236
  -4   5  12  81.117   1.928
  -3   5  12  349.15    7.87
  -2   5  12  3.7090  0.2305
  -1   5  12  298.18    6.74
   0   5  12  171.12    3.90
   1   5  12  54.902   1.362
   2   5  12  210.02    4.78
   3   5  12  1.2363  0.2724
   4   5  12  138.92    3.33
   5   5  12  25.062   1.383
   6   5  12  11.420   0.922
   7   5  12  15.130   1.132
  -7   6  12  19.520   1.111
  -6   6  12  13.422   0.555
  -5   6  12  28.604   0.817
  -4   6  12  54.755   1.352
  -3   6  12  14.983   0.461
  -2   6  12  144.73    3.43
  -1   6  12  16.575   0.492
   0   6  12  98.069   2.263
   1   6  12  199.46    4.55
   2   6  12  13.338   0.461
   3   6  12  67.936   1.729
   4   6  12  2.9127  0.4086
   5   6  12  14.480   0.838
   6   6  12  12.604   0.838
   7   6  12  1.3097  1.0268
  -7   7  12  0.5972  0.4505
  -6   7  12  21.961   0.775
  -5   7  12  9.1783  0.4086
  -4   7  12  16.387   0.534
  -3   7  12  96.037   2.232
  -2   7  12  2.2317  0.1781
  -1   7  12  103.61    2.39
   0   7  12  59.104   1.394
   1   7  12  1.6974  0.1781
   2   7  12  76.632   1.802
   3   7  12  0.6601  0.2829
   4   7  12  21.867   0.807
   5   7  12  7.4285  0.5763
   6   7  12  3.7824  1.1106
   7   7  12  5.1864  1.3726
  -7   8  12  43.639   1.383
  -6   8  12  10.006   0.650
  -5   8  12  52.482   1.320
  -4   8  12  114.06    2.68
  -3   8  12  1.3726  0.1886
  -2   8  12  280.98    6.43
  -1   8  12  61.671   1.456
   0   8  12  264.53    6.08
   1   8  12  117.42    2.70
   2   8  12  17.780   0.524
   3   8  12  192.12    4.47
   4   8  12  15.800   0.995
   5   8  12  64.112   2.284
   6   8  12  28.876   1.111
   7   8  12  4.0862  1.1630
  -7   9  12  0.9954  0.5344
  -6   9  12  7.2295  0.4610
  -5   9  12  2.3365  0.3038
  -4   9  12  0.3562  0.3981
  -3   9  12  4.4634  0.2619
  -2   9  12  0.3248  0.1676
  -1   9  12  26.938   0.733
   0   9  12  0.9115  0.1676
   1   9  12  16.450   0.503
   2   9  12  30.186   0.796
   3   9  12  1.4040  0.3562
   4   9  12  5.7836  0.5029
   5   9  12  1.6031  0.6706
   6   9  12  2.6508  0.5867
  -7  10  12  26.581   1.153
  -6  10  12  8.1096  0.4924
  -5  10  12  40.066   1.121
  -4  10  12  63.777   1.572
  -3  10  12  6.5170  0.2934
  -2  10  12  143.96    3.33
  -1  10  12  26.487   0.733
   0  10  12  148.13    3.39
   1  10  12  165.61    3.81
   2  10  12  45.839   1.142
   3  10  12  129.04    3.07
   4  10  12  11.064   0.650
   5  10  12  32.009   1.184
   6  10  12  37.551   1.289
  -7  11  12  0.5658  0.4401
  -6  11  12  32.774   1.037
  -5  11  12  82.730   2.095
  -4  11  12  2.5670  0.2829
  -3  11  12  123.11    2.84
  -2  11  12  0.2515  0.1886
  -1  11  12  101.80    2.36
   0  11  12  39.752   1.100
   1  11  12  27.587   0.723
   2  11  12  125.54    2.91
   3  11  12  0.5239  0.3038
   4  11  12  64.824   1.676
   5  11  12  4.9035  0.7229
   6  11  12  17.581   0.859
  -7  12  12  1.4249  0.5448
  -6  12  12  1.8231  0.4086
  -5  12  12  0.5658  0.3353
  -4  12  12  6.8313  0.5448
  -3  12  12  1.2573  0.2724
  -2  12  12  16.649   0.503
  -1  12  12  2.2527  0.2305
   0  12  12  11.819   0.409
   1  12  12  34.953   0.891
   2  12  12  9.9012  0.3772
   3  12  12  5.6893  0.4610
   4  12  12  1.9383  0.4296
   5  12  12  1.8964  0.5763
   6  12  12  0.2934  0.3038
  -7  13  12  0.5029  0.4086
  -6  13  12  44.928   1.404
  -5  13  12  56.107   1.477
  -4  13  12  38.903   1.121
  -3  13  12  149.60    3.61
  -2  13  12  7.3133  0.3038
  -1  13  12  152.32    3.53
   0  13  12  127.84    2.97
   1  13  12  86.858   2.106
   2  13  12  168.76    3.88
   3  13  12  0.1991  0.1886
   4  13  12  86.555   2.148
   5  13  12  25.848   1.027
   6  13  12  8.1410  0.6810
  -7  14  12  4.2539  0.6391
  -6  14  12  3.6881  0.5344
  -5  14  12  2.4936  0.4086
  -4  14  12  8.4763  0.4715
  -3  14  12  0.5029  0.2305
  -2  14  12  40.349   1.058
  -1  14  12  1.2259  0.2200
   0  14  12  18.011   0.555
   1  14  12  20.861   0.744
   2  14  12  18.126   0.587
   3  14  12  26.843   0.849
   4  14  12  1.2678  0.3877
   5  14  12  13.663   0.702
   6  14  12  12.458   0.828
  -7  15  12  0.4610  0.3981
  -6  15  12  22.621   0.838
  -5  15  12  3.3842  0.4191
  -4  15  12  4.5996  0.4401
  -3  15  12  61.251   1.519
  -2  15  12  1.9802  0.3038
  -1  15  12  120.24    2.80
   0  15  12  22.244   0.639
   1  15  12  23.365   0.671
   2  15  12  64.678   1.572
   3  15  12  1.1525  0.4820
   4  15  12  31.653   1.153
   5  15  12  17.403   0.891
   6  15  12  7.3133  0.7963
  -6  16  12  8.7697  0.6182
  -5  16  12  27.776   1.100
  -4  16  12  54.609   1.540
  -3  16  12  9.6393  0.4610
  -2  16  12  142.93    3.34
  -1  16  12  31.841   0.859
   0  16  12  120.36    2.82
   1  16  12  94.926   2.232
   2  16  12  7.5228  0.3458
   3  16  12  120.94    2.89
   4  16  12  7.9000  0.5134
   5  16  12  38.767   1.394
   6  16  12  22.610   1.069
  -6  17  12  0.4820  0.5763
  -5  17  12  0.2515  0.2619
  -4  17  12  0.2619  0.2515
  -3  17  12  2.2108  0.3458
  -2  17  12  0.9849  0.2619
  -1  17  12  0.3038  0.2200
   0  17  12  1.2259  0.3981
   1  17  12  5.3435  0.3038
   2  17  12  0.3667  0.4191
   3  17  12  2.2631  0.4086
   4  17  12  0.5763  0.3877
   5  17  12  0.2515  0.2619
   6  17  12  0.6077  0.5029
  -6  18  12  8.5811  0.6706
  -5  18  12  27.409   1.048
  -4  18  12  93.899   2.378
  -3  18  12  3.9291  0.3772
  -2  18  12  133.20    3.26
  -1  18  12  20.117   0.702
   0  18  12  29.389   0.953
   1  18  12  60.246   1.519
   2  18  12  11.148   0.482
   3  18  12  112.55    2.73
   4  18  12  7.0723  0.7229
   5  18  12  33.486   1.215
   6  18  12  16.093   1.278
  -6  19  12  22.935   0.964
  -5  19  12  13.694   0.838
  -4  19  12  3.8767  0.4924
  -3  19  12  29.127   0.912
  -2  19  12  1.0163  0.4505
  -1  19  12  67.653   1.729
   0  19  12  47.735   1.257
   1  19  12  29.169   0.859
   2  19  12  55.279   1.456
   3  19  12  0.4296  0.3248
   4  19  12  10.195   0.618
   5  19  12  6.6951  0.5972
  -6  20  12  4.0024  0.6810
  -5  20  12  8.3610  1.2783
  -4  20  12  13.076   0.733
  -3  20  12  0.3772  0.4401
  -2  20  12  23.595   0.828
  -1  20  12  8.3191  0.4401
   0  20  12  13.558   0.639
   1  20  12  25.481   0.870
   2  20  12  7.1457  0.4296
   3  20  12  12.793   0.639
   4  20  12  0.6182  0.4191
   5  20  12  3.5938  0.6286
  -6  21  12  22.914   1.477
  -5  21  12  36.001   1.299
  -4  21  12  10.498   0.639
  -3  21  12  63.556   1.687
  -2  21  12  0.1886  0.1991
  -1  21  12  98.132   2.378
   0  21  12  34.565   1.331
   1  21  12  66.249   1.781
   2  21  12  94.151   2.284
   3  21  12  1.5507  0.4401
   4  21  12  63.316   2.054
   5  21  12  14.930   0.943
  -5  22  12  3.0490  0.6182
  -4  22  12  7.0514  0.9011
  -3  22  12  0.9535  0.5134
  -2  22  12  5.9303  0.5029
  -1  22  12  1.9802  0.5239
   0  22  12  1.2049  0.3981
   1  22  12  9.9012  0.8801
   2  22  12  2.0850  0.3877
   3  22  12  4.1596  0.6810
   4  22  12  0.3667  0.3562
   5  22  12  0.8592  0.5344
  -5  23  12  13.139   0.901
  -4  23  12  8.4763  0.6182
  -3  23  12  55.688   2.148
  -2  23  12  0.4191  0.4715
  -1  23  12  67.119   2.295
   0  23  12  18.042   1.016
   1  23  12  22.003   0.817
   2  23  12  78.110   2.127
   3  23  12  0.4610  0.5239
   4  23  12  32.878   2.043
   5  23  12  7.6381  0.8696
  -5  24  12  15.465   0.964
  -4  24  12  28.687   1.069
  -3  24  12  1.3202  0.4924
  -2  24  12  75.773   2.557
  -1  24  12  14.511   1.037
   0  24  12  50.334   1.980
   1  24  12  41.617   1.603
   2  24  12  0.4610  0.5239
   3  24  12  37.237   1.498
   4  24  12  4.3796  0.5972
  -5  25  12  3.7824  0.7229
  -4  25  12  0.4086  0.3981
  -3  25  12  4.6939  0.5553
  -2  25  12  1.6450  0.5344
  -1  25  12  3.9814  0.5029
   0  25  12  1.5926  0.4505
   1  25  12  0.4715  0.4086
   2  25  12  6.4437  0.5344
   3  25  12  1.8650  0.5553
   4  25  12  1.5821  0.7439
  -4  26  12  37.792   2.368
  -3  26  12  3.4681  0.5972
  -2  26  12  85.978   2.787
  -1  26  12  30.992   1.477
   0  26  12  46.824   1.383
   1  26  12  57.532   2.211
   2  26  12  11.640   0.660
   3  26  12  43.681   1.561
   4  26  12  5.2597  0.6810
  -4  27  12  4.5891  0.6391
  -3  27  12  17.330   1.404
  -2  27  12  2.0431  0.6496
  -1  27  12  24.088   1.132
   0  27  12  6.8209  0.5658
   1  27  12  2.9023  0.5763
   2  27  12  22.862   0.953
   3  27  12  0.9115  0.5239
  -4  28  12  10.331   0.922
  -3  28  12  2.6508  0.6810
  -2  28  12  38.222   1.771
  -1  28  12  1.6659  0.5448
   0  28  12  13.003   0.775
   1  28  12  13.862   0.723
   2  28  12  6.6742  0.6077
   3  28  12  26.037   1.435
  -3  29  12  47.337   2.274
  -2  29  12  0.4505  0.5239
  -1  29  12  42.287   2.022
   0  29  12  36.064   1.331
   1  29  12  13.589   0.775
   2  29  12  44.047   1.394
   3  29  12  0.4505  0.4820
  -3  30  12  0.6810  0.5448
  -2  30  12  0.5658  0.6077
  -1  30  12  0.3877  0.3981
   0  30  12  0.2934  0.3248
   1  30  12  1.5507  0.6496
   2  30  12  0.5763  0.4505
  -2  31  12  1.2363  0.6706
  -1  31  12  46.677   1.792
   0  31  12  14.082   1.069
   1  31  12  9.6183  0.8068
  -1  32  12  3.0699  1.2468
   0  32  12  18.996   1.111
  -7   1  13  12.133   0.807
  -6   1  13  16.104   0.618
  -5   1  13  102.16    2.44
  -4   1  13  2.4413  0.2410
  -3   1  13  155.64    3.56
  -2   1  13  77.146   1.792
  -1   1  13  74.485   1.760
   0   1  13  213.53    4.88
   1   1  13  0.1153  0.1048
   2   1  13  165.72    3.95
   3   1  13  72.661   1.760
   4   1  13  30.102   1.016
   5   1  13  48.647   1.634
   6   1  13  0.4610  0.4610
  -7   2  13  8.4239  0.5658
  -6   2  13  21.311   0.786
  -5   2  13  9.7231  0.4610
  -4   2  13  25.565   0.723
  -3   2  13  6.2551  0.2619
  -2   2  13  59.219   1.456
  -1   2  13  98.300   2.284
   0   2  13  32.114   0.859
   1   2  13  137.89    3.16
   2   2  13  6.2970  0.3353
   3   2  13  41.386   1.310
   4   2  13  23.606   0.859
   5   2  13  2.0431  0.5448
   6   2  13  25.523   1.813
  -7   3  13  6.4646  0.5344
  -6   3  13  4.8930  0.4086
  -5   3  13  30.049   0.870
  -4   3  13  10.540   0.451
  -3   3  13  9.5974  0.3248
  -2   3  13  7.0409  0.2934
  -1   3  13  26.896   0.702
   0   3  13  23.512   0.639
   1   3  13  2.0850  0.2095
   2   3  13  105.45    2.45
   3   3  13  9.0106  0.4191
   4   3  13  7.4076  0.7544
   5   3  13  10.341   0.964
   6   3  13  2.0641  0.8487
  -7   4  13  18.325   1.037
  -6   4  13  31.129   0.995
  -5   4  13  1.2678  0.2934
  -4   4  13  144.77    3.60
  -3   4  13  11.881   0.388
  -2   4  13  142.24    3.28
  -1   4  13  164.45    3.92
   0   4  13  13.631   0.430
   1   4  13  216.47    4.91
   2   4  13  1.1106  0.2095
   3   4  13  149.66    3.68
   4   4  13  79.608   2.054
   5   4  13  14.930   1.090
   6   4  13  54.357   2.001
  -7   5  13  0.4924  0.3981
  -6   5  13  0.3772  0.2934
  -5   5  13  7.5648  0.3981
  -4   5  13  1.3830  0.2619
  -3   5  13  30.804   0.796
  -2   5  13  7.2923  0.3038
  -1   5  13  6.3598  0.2724
   0   5  13  4.7463  0.2515
   1   5  13  24.779   0.702
   2   5  13  7.5438  0.3248
   3   5  13  4.7882  0.3458
   4   5  13  1.2992  0.4296
   5   5  13  0.7020  0.4820
   6   5  13  2.0536  0.8382
  -7   6  13  11.902   0.692
  -6   6  13  44.131   1.194
  -5   6  13  1.0687  0.2934
  -4   6  13  97.242   2.316
  -3   6  13  26.026   0.702
  -2   6  13  121.29    2.81
  -1   6  13  131.86    3.04
   0   6  13  8.0677  0.3353
   1   6  13  111.65    2.59
   2   6  13  16.691   0.513
   3   6  13  80.006   1.959
   4   6  13  47.631   1.425
   5   6  13  10.226   0.723
   6   6  13  27.608   1.247
  -7   7  13  11.504   0.733
  -6   7  13  14.868   0.723
  -5   7  13  64.196   1.593
  -4   7  13  0.1781  0.1676
  -3   7  13  86.617   2.116
  -2   7  13  55.772   1.341
  -1   7  13  57.406   1.373
   0   7  13  185.69    4.23
   1   7  13  2.1584  0.2095
   2   7  13  134.88    3.11
   3   7  13  34.848   1.016
   4   7  13  24.926   1.121
   5   7  13  39.406   1.268
   6   7  13  0.3458  0.3562
  -7   8  13  0.5867  0.4715
  -6   8  13  4.6101  0.4401
  -5   8  13  0.2305  0.2095
  -4   8  13  8.4239  0.5344
  -3   8  13  0.6496  0.2410
  -2   8  13  17.833   0.534
  -1   8  13  15.496   0.482
   0   8  13  0.9639  0.2095
   1   8  13  18.294   0.534
   2   8  13  5.3750  0.2724
   3   8  13  6.4856  0.4610
   4   8  13  3.4157  0.4086
   5   8  13  1.6031  0.5344
   6   8  13  1.4459  0.5763
  -7   9  13  17.529   1.027
  -6   9  13  15.727   0.891
  -5   9  13  68.229   1.708
  -4   9  13  0.1467  0.1467
  -3   9  13  148.58    3.42
  -2   9  13  103.78    2.48
  -1   9  13  73.699   1.739
   0   9  13  300.08    6.86
   1   9  13  2.9861  0.2200
   2   9  13  152.73    3.57
   3   9  13  39.186   1.100
   4   9  13  35.812   1.142
   5   9  13  61.042   2.095
   6   9  13  0.5239  0.6077
  -7  10  13  4.7568  0.6077
  -6  10  13  11.085   0.953
  -5  10  13  4.5996  0.4086
  -4  10  13  28.289   0.828
  -3  10  13  6.1189  0.3038
  -2  10  13  45.179   1.121
  -1  10  13  30.856   0.786
   0  10  13  17.403   0.524
   1  10  13  76.360   1.813
   2  10  13  27.723   0.775
   3  10  13  14.972   0.597
   4  10  13  12.395   0.608
   5  10  13  1.0687  0.5344
   6  10  13  5.6998  0.6496
  -7  11  13  5.2911  0.6391
  -6  11  13  4.9663  0.4924
  -5  11  13  37.478   1.142
  -4  11  13  3.4052  0.3143
  -3  11  13  53.645   1.310
  -2  11  13  17.435   0.534
  -1  11  13  57.605   1.456
   0  11  13  69.309   1.666
   1  11  13  0.1362  0.1362
   2  11  13  137.21    3.19
   3  11  13  19.142   0.880
   4  11  13  15.863   0.671
   5  11  13  19.415   0.870
   6  11  13  0.5867  0.6496
  -7  12  13  18.042   0.849
  -6  12  13  30.332   1.090
  -5  12  13  2.2946  0.4191
  -4  12  13  192.30    4.44
  -3  12  13  28.258   0.817
  -2  12  13  143.94    3.37
  -1  12  13  157.55    3.61
   0  12  13  3.0490  0.2515
   1  12  13  201.28    4.60
   2  12  13  43.943   1.121
   3  12  13  48.186   1.299
   4  12  13  48.993   1.624
   5  12  13  7.2295  0.6391
   6  12  13  15.318   1.299
  -7  13  13  0.5658  0.6391
  -6  13  13  0.5763  0.4191
  -5  13  13  3.8662  0.5134
  -4  13  13  6.9466  0.5448
  -3  13  13  3.1537  0.2724
  -2  13  13  1.1106  0.2305
  -1  13  13  1.4145  0.2410
   0  13  13  3.9919  0.2724
   1  13  13  1.0582  0.2724
   2  13  13  2.4832  0.2724
   3  13  13  3.1852  0.3981
   4  13  13  1.0687  0.4191
   5  13  13  0.8801  0.5239
   6  13  13  1.3830  0.6077
  -6  14  13  34.356   1.404
  -5  14  13  9.0840  0.5658
  -4  14  13  85.528   2.232
  -3  14  13  18.137   0.671
  -2  14  13  88.168   2.116
  -1  14  13  169.93    3.92
   0  14  13  17.089   0.692
   1  14  13  166.59    3.83
   2  14  13  3.4261  0.2934
   3  14  13  77.963   2.158
   4  14  13  41.659   1.205
   5  14  13  5.6474  0.7858
   6  14  13  33.444   1.498
  -6  15  13  4.4425  0.7229
  -5  15  13  34.052   1.111
  -4  15  13  0.2410  0.2619
  -3  15  13  58.810   1.614
  -2  15  13  37.960   1.111
  -1  15  13  35.068   0.932
   0  15  13  91.175   2.169
   1  15  13  0.2095  0.1781
   2  15  13  58.318   1.593
   3  15  13  16.072   0.786
   4  15  13  19.268   0.891
   5  15  13  23.491   1.079
   6  15  13  1.1944  0.6286
  -6  16  13  5.5112  0.5553
  -5  16  13  0.5029  0.4191
  -4  16  13  4.8092  0.4296
  -3  16  13  2.5251  0.3667
  -2  16  13  13.202   0.702
  -1  16  13  21.971   0.692
   0  16  13  6.5065  0.4401
   1  16  13  30.825   0.901
   2  16  13  2.8813  0.3038
   3  16  13  7.1457  0.4820
   4  16  13  4.1910  0.4610
   5  16  13  1.7497  0.5344
  -6  17  13  6.2655  0.5763
  -5  17  13  58.517   1.634
  -4  17  13  0.2305  0.2305
  -3  17  13  148.33    3.50
  -2  17  13  64.803   1.624
  -1  17  13  50.784   1.310
   0  17  13  178.52    4.18
   1  17  13  0.3772  0.4191
   2  17  13  98.929   2.389
   3  17  13  32.669   1.016
   4  17  13  42.759   1.257
   5  17  13  48.616   1.519
  -6  18  13  13.485   0.775
  -5  18  13  0.5448  0.6286
  -4  18  13  6.4856  0.5344
  -3  18  13  11.379   0.880
  -2  18  13  4.2643  0.4715
  -1  18  13  15.276   0.576
   0  18  13  2.7137  0.3772
   1  18  13  13.841   0.503
   2  18  13  2.1374  0.3038
   3  18  13  5.3016  0.4610
   4  18  13  3.4157  0.7963
   5  18  13  1.3411  0.5344
  -6  19  13  4.0024  0.7544
  -5  19  13  28.342   1.163
  -4  19  13  0.4924  0.5448
  -3  19  13  97.336   2.462
  -2  19  13  52.094   1.394
  -1  19  13  27.074   0.974
   0  19  13  72.798   1.844
   1  19  13  20.253   0.702
   2  19  13  41.093   1.111
   3  19  13  13.820   0.639
   4  19  13  8.2563  0.5972
   5  19  13  12.636   1.142
  -6  20  13  17.539   1.194
  -5  20  13  1.0897  0.5972
  -4  20  13  57.469   1.634
  -3  20  13  5.4273  0.4820
  -2  20  13  48.804   1.561
  -1  20  13  62.561   1.603
   0  20  13  24.234   0.817
   1  20  13  175.09    4.08
   2  20  13  6.3075  0.4296
   3  20  13  42.874   1.236
   4  20  13  26.791   1.006
   5  20  13  2.9651  0.5448
  -5  21  13  0.5553  0.4610
  -4  21  13  0.5972  0.4924
  -3  21  13  0.4401  0.5029
  -2  21  13  1.2259  0.4086
  -1  21  13  0.7858  0.3772
   0  21  13  10.970   0.576
   1  21  13  1.5297  0.5867
   2  21  13  0.4715  0.3458
   3  21  13  1.4983  0.4924
   4  21  13  0.9744  0.4924
   5  21  13  1.0687  0.5658
  -5  22  13  2.4098  0.6286
  -4  22  13  63.546   1.896
  -3  22  13  14.564   1.132
  -2  22  13  51.329   1.781
  -1  22  13  63.787   2.116
   0  22  13  9.7860  0.7439
   1  22  13  79.912   2.033
   2  22  13  7.3447  0.5763
   3  22  13  40.925   1.247
   4  22  13  31.453   1.226
  -5  23  13  18.912   1.278
  -4  23  13  0.5029  0.3981
  -3  23  13  27.346   1.079
  -2  23  13  15.004   0.807
  -1  23  13  13.757   0.629
   0  23  13  39.574   1.938
   1  23  13  0.6706  0.4296
   2  23  13  32.365   1.079
   3  23  13  8.8430  0.6706
   4  23  13  7.9734  0.6601
  -5  24  13  1.1840  0.7649
  -4  24  13  13.904   1.037
  -3  24  13  2.4098  0.8487
  -2  24  13  14.511   0.786
  -1  24  13  8.7906  0.6496
   0  24  13  3.7300  0.4924
   1  24  13  26.162   0.943
   2  24  13  4.7463  0.5029
   3  24  13  13.086   0.754
   4  24  13  6.5170  0.6286
  -4  25  13  0.2515  0.2829
  -3  25  13  40.454   2.588
  -2  25  13  41.742   1.488
  -1  25  13  12.804   0.891
   0  25  13  79.325   2.085
   1  25  13  0.4296  0.3667
   2  25  13  37.949   1.194
   3  25  13  13.746   0.859
   4  25  13  12.919   1.760
  -4  26  13  0.6182  0.7020
  -3  26  13  0.6286  0.7125
  -2  26  13  1.5088  0.7125
  -1  26  13  3.0804  0.5867
   0  26  13  0.9849  0.6286
   1  26  13  0.6391  0.4505
   2  26  13  1.4145  0.5134
   3  26  13  7.2609  0.7020
  -4  27  13  1.6764  0.8172
  -3  27  13  36.441   1.414
  -2  27  13  18.294   0.922
  -1  27  13  16.471   1.708
   0  27  13  42.549   1.310
   1  27  13  0.4191  0.4924
   2  27  13  43.178   1.634
   3  27  13  2.6403  0.5658
  -3  28  13  4.4110  0.9430
  -2  28  13  20.243   2.200
  -1  28  13  8.8640  1.4354
   0  28  13  2.9756  0.5972
   1  28  13  30.395   1.404
   2  28  13  3.9710  0.5763
  -3  29  13  3.9186  0.8696
  -2  29  13  0.3667  0.3772
  -1  29  13  2.8708  0.7963
   0  29  13  2.3993  0.5972
   1  29  13  0.5553  0.4296
   2  29  13  0.5239  0.4296
  -2  30  13  21.479   1.100
  -1  30  13  34.618   1.519
   0  30  13  5.0711  0.9954
   1  30  13  51.151   1.855
  -1  31  13  4.4215  0.8068
   0  31  13  8.8849  1.1211
  -7   0  14  1.8126  0.7544
  -6   0  14  58.569   2.022
  -5   0  14  18.996   0.838
  -4   0  14  123.28    3.15
  -3   0  14  138.96    3.34
  -2   0  14  18.199   0.733
  -1   0  14  262.75    6.05
   0   0  14  46.855   1.278
   1   0  14  206.44    4.90
   2   0  14  112.04    2.83
   3   0  14  13.673   0.650
   4   0  14  117.66    3.43
   5   0  14  2.2108  0.7439
   6   0  14  26.319   2.504
  -7   1  14  6.0036  0.6810
  -6   1  14  1.1001  0.3877
  -5   1  14  16.240   0.639
  -4   1  14  6.9256  0.3248
  -3   1  14  0.4086  0.4610
  -2   1  14  25.188   0.733
  -1   1  14  0.3562  0.1886
   0   1  14  33.926   0.880
   1   1  14  5.0187  0.2724
   2   1  14  15.391   0.482
   3   1  14  19.792   0.660
   4   1  14  0.4505  0.3562
   5   1  14  5.8569  0.8277
   6   1  14  3.2690  0.7229
  -7   2  14  3.5519  0.4924
  -6   2  14  33.758   1.016
  -5   2  14  6.0036  0.4086
  -4   2  14  53.959   1.331
  -3   2  14  128.89    3.02
  -2   2  14  10.090   0.471
  -1   2  14  155.85    3.57
   0   2  14  7.5648  0.3458
   1   2  14  59.973   1.467
   2   2  14  123.37    2.86
   3   2  14  2.9023  0.3458
   4   2  14  43.576   1.373
   5   2  14  3.0594  0.5867
   6   2  14  8.6754  0.9639
  -7   3  14  28.321   1.184
  -6   3  14  0.4924  0.5553
  -5   3  14  48.385   1.331
  -4   3  14  22.380   0.671
  -3   3  14  45.231   1.100
  -2   3  14  145.08    3.33
  -1   3  14  0.5448  0.1991
   0   3  14  229.71    5.34
   1   3  14  58.045   1.404
   2   3  14  100.98    2.40
   3   3  14  78.393   2.012
   4   3  14  4.0757  0.4610
   5   3  14  57.480   1.697
   6   3  14  11.284   0.901
  -7   4  14  0.6706  0.7439
  -6   4  14  0.4610  0.3353
  -5   4  14  3.6881  0.4086
  -4   4  14  1.8650  0.2619
  -3   4  14  0.6601  0.1991
  -2   4  14  0.2934  0.1781
  -1   4  14  0.6391  0.1991
   0   4  14  0.2305  0.1676
   1   4  14  15.370   0.534
   2   4  14  0.2724  0.1991
   3   4  14  2.1479  0.3248
   4   4  14  0.4191  0.4820
   5   4  14  0.5972  0.4924
   6   4  14  0.5239  0.5239
  -7   5  14  26.372   1.352
  -6   5  14  0.2305  0.2305
  -5   5  14  51.937   1.341
  -4   5  14  47.107   1.226
  -3   5  14  108.30    2.55
  -2   5  14  288.79    6.59
  -1   5  14  0.2829  0.1886
   0   5  14  202.24    4.64
   1   5  14  115.66    2.69
   2   5  14  15.391   0.545
   3   5  14  88.168   2.525
   4   5  14  1.1944  0.5344
   5   5  14  58.056   1.718
   6   5  14  4.0757  0.6810
  -7   6  14  0.3143  0.3038
  -6   6  14  23.333   0.995
  -5   6  14  5.3435  0.3981
  -4   6  14  26.959   0.807
  -3   6  14  55.636   1.383
  -2   6  14  8.1724  0.3248
  -1   6  14  96.980   2.263
   0   6  14  5.7626  0.3143
   1   6  14  57.857   1.394
   2   6  14  81.043   1.928
   3   6  14  10.195   0.471
   4   6  14  29.798   1.624
   5   6  14  2.7241  0.6182
   6   6  14  9.0526  0.8906
  -7   7  14  5.6055  0.6182
  -6   7  14  0.2200  0.2200
  -5   7  14  33.172   0.974
  -4   7  14  4.8825  0.3248
  -3   7  14  21.688   0.629
  -2   7  14  56.599   1.362
  -1   7  14  0.1572  0.1467
   0   7  14  62.111   1.488
   1   7  14  26.089   0.733
   2   7  14  13.390   0.451
   3   7  14  28.289   1.142
   4   7  14  1.2154  0.4924
   5   7  14  9.6079  0.6810
   6   7  14  3.3738  0.6601
  -7   8  14  1.0687  0.6601
  -6   8  14  50.135   1.383
  -5   8  14  11.640   0.545
  -4   8  14  67.810   1.729
  -3   8  14  86.177   2.033
  -2   8  14  6.6532  0.3038
  -1   8  14  204.43    4.69
   0   8  14  29.955   0.838
   1   8  14  163.41    3.75
   2   8  14  56.411   1.373
   3   8  14  11.379   0.629
   4   8  14  86.492   2.200
   5   8  14  2.3993  0.6915
   6   8  14  28.069   1.215
  -7   9  14  0.5867  0.4715
  -6   9  14  1.7917  0.4610
  -5   9  14  6.3075  0.4820
  -4   9  14  1.5926  0.2934
  -3   9  14  0.3353  0.2095
  -2   9  14  1.1106  0.2200
  -1   9  14  0.1886  0.1572
   0   9  14  9.5450  0.4086
   1   9  14  0.6077  0.2410
   2   9  14  16.083   0.534
   3   9  14  8.8116  0.6391
   4   9  14  0.7963  0.4086
   5   9  14  1.5926  0.6706
   6   9  14  0.7439  0.5344
  -7  10  14  0.6286  0.5029
  -6  10  14  34.314   1.111
  -5  10  14  3.4681  0.3772
  -4  10  14  32.878   0.964
  -3  10  14  39.217   1.006
  -2  10  14  10.278   0.377
  -1  10  14  105.50    2.45
   0  10  14  1.4145  0.2305
   1  10  14  112.85    2.64
   2  10  14  49.580   1.268
   3  10  14  35.802   1.058
   4  10  14  50.072   1.718
   5  10  14  1.7812  0.5763
   6  10  14  20.400   0.995
  -6  11  14  0.2305  0.2410
  -5  11  14  40.883   1.205
  -4  11  14  67.370   1.729
  -3  11  14  12.531   0.440
  -2  11  14  85.538   2.075
  -1  11  14  3.0070  0.2410
   0  11  14  66.144   1.614
   1  11  14  20.243   0.660
   2  11  14  35.100   0.964
   3  11  14  102.00    2.48
   4  11  14  0.4924  0.3667
   5  11  14  30.856   1.153
   6  11  14  2.1374  0.6077
  -6  12  14  2.2841  0.5553
  -5  12  14  0.6182  0.3877
  -4  12  14  8.5077  0.4401
  -3  12  14  18.105   0.566
  -2  12  14  2.2736  0.2515
  -1  12  14  6.9256  0.3562
   0  12  14  1.3935  0.2410
   1  12  14  4.1177  0.2934
   2  12  14  19.561   0.629
   3  12  14  1.0897  0.3877
   4  12  14  4.8301  0.7858
   5  12  14  1.6345  0.6077
   6  12  14  0.7125  0.7963
  -6  13  14  0.4820  0.5763
  -5  13  14  48.385   1.373
  -4  13  14  29.672   0.932
  -3  13  14  56.673   1.414
  -2  13  14  118.15    2.76
  -1  13  14  0.2095  0.1991
   0  13  14  151.94    3.60
   1  13  14  47.149   1.205
   2  13  14  55.761   1.446
   3  13  14  69.005   1.844
   4  13  14  0.3667  0.3143
   5  13  14  41.208   1.991
  -6  14  14  5.6893  0.5658
  -5  14  14  2.7765  0.4820
  -4  14  14  0.6810  0.3667
  -3  14  14  9.6498  0.4296
  -2  14  14  2.3260  0.2934
  -1  14  14  26.739   0.901
   0  14  14  0.2095  0.1886
   1  14  14  10.959   0.440
   2  14  14  13.265   0.587
   3  14  14  9.6707  0.5658
   4  14  14  13.589   0.671
   5  14  14  0.8277  0.5344
  -6  15  14  0.4191  0.4924
  -5  15  14  29.630   1.058
  -4  15  14  4.0443  0.4296
  -3  15  14  9.3774  0.4715
  -2  15  14  52.188   1.352
  -1  15  14  0.3877  0.4296
   0  15  14  69.466   1.718
   1  15  14  12.060   0.471
   2  15  14  21.091   0.681
   3  15  14  24.234   0.922
   4  15  14  0.6077  0.4086
   5  15  14  13.684   0.786
  -6  16  14  25.366   1.184
  -5  16  14  5.7312  0.7125
  -4  16  14  48.113   1.383
  -3  16  14  35.487   1.016
  -2  16  14  13.422   0.660
  -1  16  14  100.44    2.41
   0  16  14  13.065   0.524
   1  16  14  92.118   2.211
   2  16  14  33.916   0.953
   3  16  14  9.1783  0.5867
   4  16  14  49.014   1.446
   5  16  14  0.6391  0.5029
  -6  17  14  0.4086  0.4924
  -5  17  14  0.7544  0.8382
  -4  17  14  0.2934  0.2934
  -3  17  14  0.2305  0.2305
  -2  17  14  2.0745  0.3353
  -1  17  14  0.4820  0.2934
   0  17  14  0.5448  0.3248
   1  17  14  0.8801  0.3038
   2  17  14  3.9919  0.3458
   3  17  14  0.4610  0.5134
   4  17  14  2.1269  0.5029
   5  17  14  0.5448  0.4191
  -6  18  14  27.482   1.289
  -5  18  14  9.5240  0.6810
  -4  18  14  31.013   1.048
  -3  18  14  64.426   1.739
  -2  18  14  19.981   0.692
  -1  18  14  105.80    2.54
   0  18  14  6.1608  0.4610
   1  18  14  28.321   0.870
   2  18  14  45.462   1.205
   3  18  14  10.865   0.587
   4  18  14  51.088   1.530
   5  18  14  0.3877  0.3562
  -5  19  14  30.060   1.194
  -4  19  14  8.3715  0.7858
  -3  19  14  3.8452  0.4610
  -2  19  14  27.587   0.870
  -1  19  14  0.3981  0.4505
   0  19  14  49.349   1.425
   1  19  14  9.5345  0.6496
   2  19  14  32.103   0.943
   3  19  14  25.261   0.891
   4  19  14  0.5029  0.3981
   5  19  14  6.8523  0.7544
  -5  20  14  1.2259  0.6286
  -4  20  14  7.2504  0.6077
  -3  20  14  7.6905  0.5448
  -2  20  14  1.0792  0.4296
  -1  20  14  22.642   0.943
   0  20  14  1.8126  0.3981
   1  20  14  21.322   0.859
   2  20  14  15.884   0.807
   3  20  14  5.1235  0.4924
   4  20  14  7.7429  0.7125
  -5  21  14  24.570   1.299
  -4  21  14  28.520   1.079
  -3  21  14  15.402   0.901
  -2  21  14  47.243   1.373
  -1  21  14  1.0058  0.4715
   0  21  14  69.005   1.802
   1  21  14  9.4612  0.6810
   2  21  14  43.167   1.278
   3  21  14  53.383   1.519
   4  21  14  0.5448  0.6077
  -5  22  14  0.5448  0.6182
  -4  22  14  2.2527  0.5867
  -3  22  14  5.8884  0.5763
  -2  22  14  1.8126  0.9220
  -1  22  14  5.7626  0.5553
   0  22  14  0.5972  0.6601
   1  22  14  0.4820  0.5344
   2  22  14  6.4856  0.5448
   3  22  14  1.7917  0.4924
   4  22  14  0.6496  0.4715
  -4  23  14  8.9059  0.7439
  -3  23  14  11.410   1.069
  -2  23  14  41.931   1.456
  -1  23  14  0.6601  0.4715
   0  23  14  47.945   1.404
   1  23  14  14.815   0.828
   2  23  14  19.080   1.048
   3  23  14  31.663   1.205
   4  23  14  0.4401  0.5239
  -4  24  14  25.418   1.090
  -3  24  14  25.796   1.331
  -2  24  14  3.7509  0.6810
  -1  24  14  57.176   1.813
   0  24  14  6.2341  0.6077
   1  24  14  39.909   1.215
   2  24  14  20.704   0.828
   3  24  14  1.0897  0.5658
  -4  25  14  6.5484  0.9744
  -3  25  14  0.4505  0.4505
  -2  25  14  2.8813  0.6077
  -1  25  14  0.9639  0.5763
   0  25  14  0.6077  0.6810
   1  25  14  0.3458  0.3143
   2  25  14  0.4401  0.3667
   3  25  14  7.6800  0.6496
  -3  26  14  30.971   1.320
  -2  26  14  4.5787  0.8068
  -1  26  14  86.429   3.699
   0  26  14  16.963   1.624
   1  26  14  38.159   1.278
   2  26  14  26.078   1.278
   3  26  14  4.2539  0.7649
  -3  27  14  4.9559  0.7229
  -2  27  14  13.422   1.016
  -1  27  14  1.9383  0.6496
   0  27  14  13.600   0.796
   1  27  14  4.0234  0.5553
   2  27  14  2.6822  0.9744
  -2  28  14  2.3574  0.6077
  -1  28  14  21.563   2.085
   0  28  14  0.3877  0.4820
   1  28  14  8.7592  0.6496
   2  28  14  4.2434  3.4261
  -2  29  14  34.764   1.593
  -1  29  14  0.3877  0.4715
   0  29  14  34.240   1.886
   1  29  14  14.029   1.006
  -7   1  15  21.311   1.006
  -6   1  15  9.9641  0.6286
  -5   1  15  24.842   0.838
  -4   1  15  104.71    2.45
  -3   1  15  1.3935  0.2095
  -2   1  15  145.32    3.34
  -1   1  15  31.611   0.828
   0   1  15  68.963   1.655
   1   1  15  118.55    2.78
   2   1  15  3.1013  0.2619
   3   1  15  96.508   2.326
   4   1  15  22.642   1.236
   5   1  15  19.520   1.215
   6   1  15  16.125   0.964
  -7   2  15  2.3784  0.4610
  -6   2  15  15.989   0.901
  -5   2  15  19.457   0.681
  -4   2  15  13.883   0.513
  -3   2  15  37.122   0.995
  -2   2  15  5.9931  0.3143
  -1   2  15  47.243   1.163
   0   2  15  43.314   1.153
   1   2  15  21.227   0.629
   2   2  15  58.433   1.435
   3   2  15  1.2573  0.3772
   4   2  15  20.588   1.226
   5   2  15  8.6125  0.7125
   6   2  15  2.9337  1.6554
  -7   3  15  5.8569  0.6286
  -6   3  15  5.3540  0.4505
  -5   3  15  7.2190  0.4296
  -4   3  15  14.962   0.534
  -3   3  15  7.4600  0.3353
  -2   3  15  12.227   0.419
  -1   3  15  3.2061  0.2410
   0   3  15  24.287   0.702
   1   3  15  8.3191  0.3458
   2   3  15  6.6218  0.4296
   3   3  15  60.728   1.771
   4   3  15  7.1247  0.5344
   5   3  15  3.1328  0.6286
   6   3  15  6.3494  0.7229
  -7   4  15  7.2295  0.8172
  -6   4  15  27.744   1.184
  -5   4  15  33.455   1.100
  -4   4  15  3.0909  0.3143
  -3   4  15  96.833   2.326
  -2   4  15  0.9744  0.2200
  -1   4  15  143.58    3.45
   0   4  15  92.359   2.242
   1   4  15  34.785   0.943
   2   4  15  104.57    2.53
   3   4  15  0.2200  0.2305
   4   4  15  65.631   2.242
   5   4  15  19.561   1.037
   6   4  15  10.844   0.974
  -7   5  15  2.5984  0.6601
  -6   5  15  0.4505  0.3458
  -5   5  15  5.3750  0.4401
  -4   5  15  7.8267  0.4191
  -3   5  15  0.2829  0.1991
  -2   5  15  36.441   0.943
  -1   5  15  2.2946  0.2410
   0   5  15  9.4297  0.3772
   1   5  15  3.9605  0.2829
   2   5  15  6.0141  0.3248
   3   5  15  9.7860  0.4924
   4   5  15  3.2690  0.5239
   5   5  15  1.2992  0.5658
   6   5  15  0.5658  0.6496
  -6   6  15  12.301   0.692
  -5   6  15  42.350   1.173
  -4   6  15  4.0234  0.3248
  -3   6  15  85.088   2.012
  -2   6  15  2.3574  0.3143
  -1   6  15  108.60    2.61
   0   6  15  68.481   1.729
   1   6  15  8.2877  0.3877
   2   6  15  94.088   2.221
   3   6  15  6.7161  0.4924
   4   6  15  41.177   1.299
   5   6  15  17.770   1.090
   6   6  15  3.9081  0.6915
  -6   7  15  9.4507  0.5763
  -5   7  15  21.332   0.744
  -4   7  15  55.876   1.404
  -3   7  15  1.1106  0.2619
  -2   7  15  80.886   1.928
  -1   7  15  27.598   0.765
   0   7  15  54.996   1.352
   1   7  15  90.547   2.148
   2   7  15  8.2353  0.3667
   3   7  15  68.879   1.771
   4   7  15  9.3250  0.6496
   5   7  15  14.333   1.069
   6   7  15  14.270   1.016
  -6   8  15  0.2410  0.2515
  -5   8  15  3.4261  0.3877
  -4   8  15  0.1991  0.1886
  -3   8  15  6.3284  0.3562
  -2   8  15  1.2678  0.2200
  -1   8  15  7.3971  0.3248
   0   8  15  7.4390  0.4191
   1   8  15  0.2724  0.2095
   2   8  15  7.5019  0.3667
   3   8  15  1.3935  0.5239
   4   8  15  2.2317  0.5344
   5   8  15  2.0745  0.5867
   6   8  15  0.5867  0.7125
  -6   9  15  14.658   0.775
  -5   9  15  21.887   0.754
  -4   9  15  70.147   1.729
  -3   9  15  1.3726  0.2724
  -2   9  15  120.65    2.81
  -1   9  15  66.092   1.729
   0   9  15  59.334   1.467
   1   9  15  156.43    3.63
   2   9  15  3.1118  0.3038
   3   9  15  60.811   1.603
   4   9  15  10.488   0.744
   5   9  15  21.395   1.016
  -6  10  15  7.2609  0.5448
  -5  10  15  13.422   0.629
  -4  10  15  10.844   0.471
  -3  10  15  44.320   1.153
  -2  10  15  5.0606  0.3038
  -1  10  15  25.115   0.692
   0  10  15  10.918   0.440
   1  10  15  5.6159  0.3458
   2  10  15  33.926   0.953
   3  10  15  1.8755  0.4086
   4  10  15  11.861   0.692
   5  10  15  3.1642  0.6391
  -6  11  15  6.1293  0.5239
  -5  11  15  8.0362  0.5448
  -4  11  15  26.791   0.828
  -3  11  15  5.9198  0.3562
  -2  11  15  37.792   0.995
  -1  11  15  11.861   0.430
   0  11  15  25.209   0.765
   1  11  15  21.049   0.712
   2  11  15  1.7078  0.3038
   3  11  15  56.956   1.519
   4  11  15  6.1712  0.5239
   5  11  15  6.5799  1.0163
  -6  12  15  28.991   1.163
  -5  12  15  29.515   1.268
  -4  12  15  9.6393  0.4610
  -3  12  15  180.56    4.16
  -2  12  15  14.721   0.513
  -1  12  15  112.96    2.68
   0  12  15  100.51    2.42
   1  12  15  5.4588  0.3562
   2  12  15  97.734   2.336
   3  12  15  18.126   0.849
   4  12  15  32.375   1.268
   5  12  15  17.571   0.849
  -6  13  15  0.5763  0.4296
  -5  13  15  0.4296  0.3458
  -4  13  15  2.4936  0.3458
  -3  13  15  0.1781  0.1886
  -2  13  15  1.4878  0.2724
  -1  13  15  0.8696  0.3772
   0  13  15  2.0955  0.3038
   1  13  15  0.4296  0.4715
   2  13  15  0.4715  0.3248
   3  13  15  1.0373  0.4820
   4  13  15  6.5484  0.6077
   5  13  15  0.9849  0.5658
  -6  14  15  16.523   0.786
  -5  14  15  28.824   1.027
  -4  14  15  6.3179  0.7334
  -3  14  15  56.778   1.498
  -2  14  15  6.9151  0.4401
  -1  14  15  70.576   1.980
   0  14  15  87.058   2.106
   1  14  15  15.549   0.891
   2  14  15  85.381   2.064
   3  14  15  0.3038  0.3038
   4  14  15  27.870   1.037
   5  14  15  14.323   0.796
  -6  15  15  8.2458  1.0058
  -5  15  15  5.9407  0.5553
  -4  15  15  37.405   1.132
  -3  15  15  0.3667  0.4296
  -2  15  15  49.800   1.404
  -1  15  15  19.740   0.681
   0  15  15  22.789   0.796
   1  15  15  46.604   1.341
   2  15  15  0.4610  0.5134
   3  15  15  34.984   1.132
   4  15  15  5.3540  0.5553
   5  15  15  9.5869  1.1001
  -5  16  15  3.9605  0.5972
  -4  16  15  2.6089  0.4715
  -3  16  15  7.9210  0.4924
  -2  16  15  3.8976  0.3772
  -1  16  15  9.7336  0.5239
   0  16  15  12.070   0.524
   1  16  15  2.7451  0.3562
   2  16  15  15.978   0.587
   3  16  15  0.7753  0.4296
   4  16  15  5.4483  0.5658
   5  16  15  2.2527  1.0058
  -5  17  15  6.5694  0.8592
  -4  17  15  55.174   1.970
  -3  17  15  1.4249  0.3981
  -2  17  15  103.18    2.49
  -1  17  15  32.208   1.257
   0  17  15  35.173   1.069
   1  17  15  101.58    2.66
   2  17  15  0.2829  0.3562
   3  17  15  46.007   1.320
   4  17  15  9.6393  0.6496
  -5  18  15  7.9000  0.9744
  -4  18  15  1.6450  0.6391
  -3  18  15  7.1142  0.5344
  -2  18  15  4.0862  0.3877
  -1  18  15  7.2190  0.5763
   0  18  15  8.4553  0.7649
   1  18  15  2.5356  0.4610
   2  18  15  17.791   0.765
   3  18  15  1.2049  0.4610
   4  18  15  3.6671  0.5448
  -5  19  15  11.326   0.775
  -4  19  15  26.487   1.739
  -3  19  15  0.4715  0.5344
  -2  19  15  92.087   2.263
  -1  19  15  28.949   0.985
   0  19  15  23.134   0.849
   1  19  15  50.020   1.414
   2  19  15  10.394   0.503
   3  19  15  24.318   1.006
   4  19  15  5.6788  0.6915
  -5  20  15  10.918   1.058
  -4  20  15  3.4681  0.6391
  -3  20  15  48.815   1.938
  -2  20  15  11.001   0.754
  -1  20  15  29.871   1.006
   0  20  15  34.293   1.090
   1  20  15  20.222   1.069
   2  20  15  55.468   1.509
   3  20  15  0.3562  0.3143
   4  20  15  22.045   1.194
  -4  21  15  0.7125  0.5134
  -3  21  15  0.9744  0.5029
  -2  21  15  0.3143  0.3248
  -1  21  15  0.2934  0.3038
   0  21  15  0.6496  0.5134
   1  21  15  1.8336  0.5763
   2  21  15  4.1386  0.5239
   3  21  15  0.5239  0.4086
   4  21  15  0.3143  0.3248
  -4  22  15  2.9023  0.6077
  -3  22  15  63.326   2.064
  -2  22  15  5.9407  0.5867
  -1  22  15  41.805   2.316
   0  22  15  39.092   1.247
   1  22  15  5.7417  0.5658
   2  22  15  47.411   1.498
   3  22  15  2.1479  0.5658
  -4  23  15  16.177   1.142
  -3  23  15  0.5553  0.6077
  -2  23  15  20.389   0.880
  -1  23  15  7.5543  0.8696
   0  23  15  9.4821  0.6182
   1  23  15  19.457   0.838
   2  23  15  0.2515  0.2724
   3  23  15  15.936   1.383
  -4  24  15  0.9011  0.9325
  -3  24  15  12.196   0.891
  -2  24  15  1.1211  0.5763
  -1  24  15  11.337   0.922
   0  24  15  2.5565  0.5763
   1  24  15  3.9919  0.5448
   2  24  15  14.124   0.838
   3  24  15  0.3038  0.3143
  -3  25  15  0.5029  0.4610
  -2  25  15  40.695   1.383
  -1  25  15  23.501   1.111
   0  25  15  19.656   0.922
   1  25  15  57.899   1.655
   2  25  15  0.9220  0.5763
  -3  26  15  0.5448  0.6286
  -2  26  15  0.4924  0.5658
  -1  26  15  1.1525  0.6391
   0  26  15  0.7649  0.5029
   1  26  15  1.7288  0.6077
   2  26  15  1.2678  0.6077
  -2  27  15  30.280   1.446
  -1  27  15  7.6171  1.1840
   0  27  15  21.929   1.142
   1  27  15  23.291   1.938
  -1  28  15  16.240   0.953
   0  28  15  5.1549  0.7544
  -6   0  16  3.6776  0.6182
  -5   0  16  49.422   1.697
  -4   0  16  11.923   0.775
  -3   0  16  112.34    2.97
  -2   0  16  65.254   1.750
  -1   0  16  19.509   0.733
   0   0  16  146.99    3.70
   1   0  16  13.967   0.754
   2   0  16  105.81    2.91
   3   0  16  52.408   1.624
   4   0  16  7.6381  0.8801
   5   0  16  42.046   1.697
  -6   1  16  4.5682  0.4505
  -5   1  16  0.8592  0.3877
  -4   1  16  11.567   0.524
  -3   1  16  4.3796  0.2934
  -2   1  16  2.6822  0.2829
  -1   1  16  14.826   0.597
   0   1  16  0.5658  0.2724
   1   1  16  13.788   0.629
   2   1  16  4.3586  0.3143
   3   1  16  13.967   0.587
   4   1  16  8.4763  0.9011
   5   1  16  1.1735  0.5972
  -6   2  16  5.4797  0.5658
  -5   2  16  35.445   1.100
  -4   2  16  0.8068  0.2934
  -3   2  16  63.441   1.540
  -2   2  16  95.974   2.263
  -1   2  16  10.111   0.388
   0   2  16  80.268   1.959
   1   2  16  3.6986  0.2934
   2   2  16  31.412   0.932
   3   2  16  44.550   1.247
   4   2  16  6.4018  0.5972
   5   2  16  22.076   1.006
  -6   3  16  33.077   1.027
  -5   3  16  0.1781  0.1886
  -4   3  16  39.835   1.111
  -3   3  16  16.041   0.576
  -2   3  16  20.620   0.629
  -1   3  16  92.893   2.190
   0   3  16  0.1153  0.1257
   1   3  16  115.81    2.79
   2   3  16  12.175   0.471
   3   3  16  31.223   0.985
   4   3  16  21.563   0.901
   5   3  16  2.6613  0.8487
  -6   4  16  1.4249  0.4505
  -5   4  16  1.3726  0.3772
  -4   4  16  2.0222  0.3143
  -3   4  16  0.9849  0.2829
  -2   4  16  1.4564  0.2515
  -1   4  16  4.4110  0.2934
   0   4  16  0.4086  0.2410
   1   4  16  0.8382  0.2829
   2   4  16  1.5821  0.2934
   3   4  16  3.1956  0.4715
   4   4  16  1.2049  0.5448
   5   4  16  0.5029  0.5867
  -6   5  16  31.632   1.027
  -5   5  16  0.4401  0.5029
  -4   5  16  67.391   1.666
  -3   5  16  32.941   0.985
  -2   5  16  88.545   2.095
  -1   5  16  150.72    3.49
   0   5  16  0.4610  0.2410
   1   5  16  122.17    2.88
   2   5  16  52.660   1.488
   3   5  16  10.498   0.524
   4   5  16  35.225   1.614
   5   5  16  2.0745  1.0163
  -6   6  16  0.4715  0.3877
  -5   6  16  20.148   0.775
  -4   6  16  1.0268  0.3353
  -3   6  16  19.321   0.660
  -2   6  16  43.712   1.163
  -1   6  16  3.0385  0.3143
   0   6  16  46.876   1.205
   1   6  16  1.8650  0.3353
   2   6  16  23.092   0.702
   3   6  16  19.740   0.817
   4   6  16  6.1189  0.6077
   5   6  16  13.736   0.796
  -6   7  16  7.9839  0.5344
  -5   7  16  0.3981  0.4820
  -4   7  16  31.506   1.027
  -3   7  16  3.3528  0.3667
  -2   7  16  27.074   0.849
  -1   7  16  35.215   0.922
   0   7  16  1.6240  0.2934
   1   7  16  32.292   0.901
   2   7  16  11.483   0.492
   3   7  16  13.464   0.597
   4   7  16  9.5869  0.6706
   5   7  16  1.6764  0.5972
  -6   8  16  3.4157  0.5029
  -5   8  16  45.630   1.289
  -4   8  16  9.4402  0.4505
  -3   8  16  73.049   1.781
  -2   8  16  46.761   1.215
  -1   8  16  13.212   0.629
   0   8  16  123.91    2.93
   1   8  16  7.1457  0.3772
   2   8  16  92.160   2.410
   3   8  16  27.074   1.236
   4   8  16  8.5287  0.6706
   5   8  16  37.111   1.362
  -6   9  16  0.5239  0.5867
  -5   9  16  0.5134  0.3458
  -4   9  16  2.9442  0.3353
  -3   9  16  2.1269  0.3038
  -2   9  16  0.8906  0.3353
  -1   9  16  0.3772  0.2305
   0   9  16  0.1572  0.1572
   1   9  16  0.4296  0.2829
   2   9  16  0.2619  0.2200
   3   9  16  6.8732  0.5344
   4   9  16  0.6077  0.4715
   5   9  16  0.6182  0.6915
  -6  10  16  2.7137  0.5029
  -5  10  16  38.190   1.111
  -4  10  16  0.5972  0.3143
  -3  10  16  25.471   0.953
  -2  10  16  31.453   0.901
  -1  10  16  12.395   0.513
   0  10  16  76.748   1.875
   1  10  16  0.2515  0.2200
   2  10  16  62.980   1.572
   3  10  16  14.826   0.671
   4  10  16  12.762   1.446
   5  10  16  19.834   0.922
  -6  11  16  13.003   0.702
  -5  11  16  0.5134  0.5763
  -4  11  16  43.827   1.163
  -3  11  16  27.828   0.828
  -2  11  16  33.947   0.932
  -1  11  16  50.816   1.331
   0  11  16  5.0502  0.3772
   1  11  16  47.086   1.257
   2  11  16  12.395   0.545
   3  11  16  30.657   1.142
   4  11  16  56.285   1.593
   5  11  16  0.2724  0.2934
  -6  12  16  2.3260  0.5344
  -5  12  16  4.5787  0.5029
  -4  12  16  0.4924  0.5658
  -3  12  16  21.144   0.870
  -2  12  16  21.091   0.671
  -1  12  16  2.0117  0.3667
   0  12  16  2.4727  0.3877
   1  12  16  0.4191  0.2829
   2  12  16  2.0850  0.3772
   3  12  16  6.8732  0.5239
   4  12  16  2.7137  0.5344
   5  12  16  3.0280  0.6077
  -5  13  16  0.9430  0.4924
  -4  13  16  50.449   1.394
  -3  13  16  14.197   0.534
  -2  13  16  51.214   1.341
  -1  13  16  77.806   2.085
   0  13  16  2.8708  0.3562
   1  13  16  117.24    2.79
   2  13  16  13.705   0.587
   3  13  16  29.243   1.268
   4  13  16  31.705   1.215
   5  13  16  0.8801  0.5553
  -5  14  16  6.7266  0.8382
  -4  14  16  0.3038  0.3143
  -3  14  16  1.0687  0.3562
  -2  14  16  7.5228  0.4296
  -1  14  16  4.5472  0.4191
   0  14  16  16.974   0.639
   1  14  16  0.3877  0.4505
   2  14  16  7.3133  0.5134
   3  14  16  6.3494  0.5763
   4  14  16  4.5682  0.6391
  -5  15  16  0.3458  0.3248
  -4  15  16  32.952   1.163
  -3  15  16  6.8837  0.5553
  -2  15  16  13.296   0.629
  -1  15  16  36.587   1.079
   0  15  16  1.5507  0.3772
   1  15  16  38.369   1.100
   2  15  16  5.8988  0.4924
   3  15  16  18.011   0.754
   4  15  16  8.9164  0.6286
  -5  16  16  30.186   1.404
  -4  16  16  6.1817  0.6391
  -3  16  16  53.383   1.593
  -2  16  16  22.369   0.775
  -1  16  16  13.254   0.597
   0  16  16  65.421   1.697
   1  16  16  2.9651  0.4610
   2  16  16  50.533   1.509
   3  16  16  11.379   0.692
   4  16  16  8.5496  0.6286
  -5  17  16  0.6391  0.7125
  -4  17  16  1.2992  0.5763
  -3  17  16  0.5134  0.5658
  -2  17  16  0.4086  0.3458
  -1  17  16  0.2934  0.2934
   0  17  16  0.2095  0.2200
   1  17  16  0.5553  0.6182
   2  17  16  3.1537  0.4191
   3  17  16  0.2724  0.2724
   4  17  16  0.2934  0.3038
  -5  18  16  30.500   1.236
  -4  18  16  5.7626  0.8696
  -3  18  16  34.020   1.121
  -2  18  16  29.002   0.932
  -1  18  16  34.178   1.257
   0  18  16  74.306   1.970
   1  18  16  1.5926  0.4191
   2  18  16  34.293   1.048
   3  18  16  31.233   1.278
   4  18  16  6.2655  0.5867
  -4  19  16  26.550   1.226
  -3  19  16  4.7149  0.7439
  -2  19  16  5.3645  0.4401
  -1  19  16  26.875   1.352
   0  19  16  0.9744  0.4715
   1  19  16  30.280   1.037
   2  19  16  0.5553  0.3981
   3  19  16  19.226   0.943
  -4  20  16  0.5658  0.6391
  -3  20  16  5.2597  0.9011
  -2  20  16  5.7521  0.5029
  -1  20  16  2.6718  0.4610
   0  20  16  19.750   0.838
   1  20  16  0.3667  0.3877
   2  20  16  15.391   0.849
   3  20  16  6.5484  0.5448
  -4  21  16  29.588   1.320
  -3  21  16  16.701   1.184
  -2  21  16  19.488   1.048
  -1  21  16  37.478   1.215
   0  21  16  1.9802  0.4924
   1  21  16  47.107   1.425
   2  21  16  3.2795  0.7334
   3  21  16  23.050   0.974
  -4  22  16  0.5029  0.5867
  -3  22  16  1.2573  0.5448
  -2  22  16  3.1642  0.5448
  -1  22  16  3.8767  1.2887
   0  22  16  4.5996  0.8592
   1  22  16  1.4040  0.5553
   2  22  16  2.3679  0.6182
   3  22  16  3.7614  0.6182
  -3  23  16  7.4181  0.6391
  -2  23  16  14.564   0.775
  -1  23  16  24.842   1.142
   0  23  16  0.9430  0.6706
   1  23  16  26.131   1.027
   2  23  16  7.5752  0.6915
  -3  24  16  34.901   1.435
  -2  24  16  18.713   0.912
  -1  24  16  5.7731  1.1106
   0  24  16  37.122   1.750
   1  24  16  2.5460  0.5763
   2  24  16  23.889   1.435
  -2  25  16  0.3877  0.3772
  -1  25  16  0.7125  0.5972
   0  25  16  0.4924  0.5553
   1  25  16  0.5134  0.4191
  -1  26  16  5.8255  0.8487
   0  26  16  62.236   1.907
   1  26  16  3.4785  1.5926
  -6   1  17  25.293   1.184
  -5   1  17  9.4717  0.6182
  -4   1  17  29.903   0.932
  -3   1  17  86.303   2.064
  -2   1  17  5.4064  0.3981
  -1   1  17  103.07    2.43
   0   1  17  11.588   0.461
   1   1  17  51.623   1.362
   2   1  17  58.339   1.540
   3   1  17  4.3586  0.4924
   4   1  17  52.461   1.561
   5   1  17  6.7999  0.8696
  -6   2  17  1.8231  0.4715
  -5   2  17  22.212   1.079
  -4   2  17  16.785   0.608
  -3   2  17  9.9431  0.4505
  -2   2  17  39.961   1.048
  -1   2  17  4.5472  0.3248
   0   2  17  34.052   0.932
   1   2  17  17.749   0.587
   2   2  17  11.515   0.555
   3   2  17  23.648   0.849
   4   2  17  1.8021  0.6496
   5   2  17  10.928   1.551
  -6   3  17  3.9919  0.5029
  -5   3  17  1.8859  0.4296
  -4   3  17  9.1783  0.4505
  -3   3  17  4.2643  0.3353
  -2   3  17  0.4924  0.2724
  -1   3  17  19.425   0.639
   0   3  17  2.8080  0.3038
   1   3  17  14.124   0.597
   2   3  17  5.0711  0.4401
   3   3  17  5.0187  0.5029
   4   3  17  23.019   1.163
   5   3  17  3.3004  0.6706
  -6   4  17  4.5368  0.6182
  -5   4  17  36.399   1.645
  -4   4  17  33.277   0.953
  -3   4  17  6.4018  0.4610
  -2   4  17  60.518   1.488
  -1   4  17  0.3877  0.4296
   0   4  17  112.61    2.64
   1   4  17  49.894   1.289
   2   4  17  34.471   1.121
   3   4  17  53.959   1.467
   4   4  17  0.9954  0.6077
   5   4  17  24.067   1.760
  -6   5  17  2.0850  0.5972
  -5   5  17  0.3562  0.2934
  -4   5  17  8.7697  0.4505
  -3   5  17  6.0036  0.4191
  -2   5  17  0.6601  0.2829
  -1   5  17  28.184   0.796
   0   5  17  0.5763  0.2724
   1   5  17  6.9780  0.3772
   2   5  17  4.5996  0.4086
   3   5  17  1.0687  0.4191
   4   5  17  5.8150  1.0268
   5   5  17  0.6182  0.5134
  -6   6  17  1.1525  0.6077
  -5   6  17  15.632   0.712
  -4   6  17  27.462   0.859
  -3   6  17  8.2248  0.4401
  -2   6  17  58.863   1.477
  -1   6  17  0.7439  0.2934
   0   6  17  75.417   1.844
   1   6  17  30.657   0.891
   2   6  17  8.0782  0.5239
   3   6  17  58.307   1.666
   4   6  17  1.8336  0.5658
   5   6  17  16.795   0.922
  -6   7  17  19.614   1.456
  -5   7  17  7.0514  0.4820
  -4   7  17  22.223   1.058
  -3   7  17  45.787   1.205
  -2   7  17  2.7451  0.3143
  -1   7  17  73.898   1.792
   0   7  17  15.203   0.576
   1   7  17  39.511   1.142
   2   7  17  41.512   1.425
   3   7  17  5.0921  0.4820
   4   7  17  31.307   1.163
   5   7  17  3.5728  1.0058
  -6   8  17  0.7963  0.5344
  -5   8  17  0.8172  0.3981
  -4   8  17  1.5611  0.3562
  -3   8  17  0.1991  0.1991
  -2   8  17  3.0385  0.4086
  -1   8  17  0.1362  0.1467
   0   8  17  2.3470  0.3353
   1   8  17  2.4203  0.3353
   2   8  17  0.2305  0.2305
   3   8  17  2.3889  0.4924
   4   8  17  1.0477  0.6915
   5   8  17  0.7544  0.5658
  -5   9  17  11.054   0.692
  -4   9  17  24.077   0.974
  -3   9  17  62.593   1.572
  -2   9  17  0.4610  0.2934
  -1   9  17  69.151   1.697
   0   9  17  26.288   0.849
   1   9  17  43.544   1.184
   2   9  17  59.282   1.802
   3   9  17  3.5204  0.4820
   4   9  17  25.544   1.027
  -5  10  17  8.6020  0.5763
  -4  10  17  10.739   0.545
  -3  10  17  12.238   0.503
  -2  10  17  51.528   1.320
  -1  10  17  3.3109  0.3772
   0  10  17  12.594   0.629
   1  10  17  5.6683  0.4715
   2  10  17  1.7707  0.4296
   3  10  17  13.526   0.712
   4  10  17  0.6077  0.4715
  -5  11  17  3.5833  0.7963
  -4  11  17  10.111   0.503
  -3  11  17  16.177   0.587
  -2  11  17  3.1432  0.4086
  -1  11  17  25.513   0.838
   0  11  17  6.9361  0.5029
   1  11  17  8.9687  0.4715
   2  11  17  7.9210  0.5239
   3  11  17  1.4773  0.4715
   4  11  17  16.282   0.880
  -5  12  17  30.175   1.111
  -4  12  17  24.559   1.153
  -3  12  17  18.524   0.639
  -2  12  17  110.79    2.65
  -1  12  17  3.6566  0.4505
   0  12  17  66.909   1.708
   1  12  17  46.415   1.257
   2  12  17  10.268   0.660
   3  12  17  43.953   1.289
   4  12  17  2.8813  0.7334
  -5  13  17  1.2259  0.6391
  -4  13  17  0.3981  0.3248
  -3  13  17  0.8487  0.3353
  -2  13  17  1.8440  0.3877
  -1  13  17  0.2200  0.2200
   0  13  17  1.5507  0.3667
   1  13  17  1.1316  0.3562
   2  13  17  0.5239  0.5972
   3  13  17  1.4249  0.4715
   4  13  17  0.7125  0.5553
  -5  14  17  18.723   1.425
  -4  14  17  20.557   0.796
  -3  14  17  5.1864  0.5658
  -2  14  17  40.548   1.184
  -1  14  17  2.0536  0.4086
   0  14  17  48.574   1.488
   1  14  17  37.164   1.069
   2  14  17  9.9641  0.5658
   3  14  17  37.562   1.477
   4  14  17  0.5029  0.4086
  -5  15  17  5.6055  0.6182
  -4  15  17  7.7953  0.5763
  -3  15  17  25.502   0.922
  -2  15  17  0.4401  0.3353
  -1  15  17  38.222   1.247
   0  15  17  8.8221  0.5553
   1  15  17  15.318   0.932
   2  15  17  23.952   1.069
   3  15  17  1.3621  0.4820
   4  15  17  14.731   1.016
  -5  16  17  1.9593  1.4354
  -4  16  17  1.7602  0.6601
  -3  16  17  1.9279  0.4086
  -2  16  17  7.5752  0.5134
  -1  16  17  1.9802  0.4296
   0  16  17  6.6218  0.4924
   1  16  17  5.2911  0.4820
   2  16  17  1.1525  0.4715
   3  16  17  4.8196  0.5134
   4  16  17  1.3830  1.2049
  -4  17  17  8.3296  1.3516
  -3  17  17  48.773   1.394
  -2  17  17  3.3947  0.4505
  -1  17  17  60.759   1.739
   0  17  17  12.227   0.597
   1  17  17  24.989   0.953
   2  17  17  45.933   1.341
   3  17  17  0.3143  0.3143
  -4  18  17  2.3889  0.6077
  -3  18  17  2.6403  0.4610
  -2  18  17  6.7266  0.5134
  -1  18  17  0.4401  0.3562
   0  18  17  8.3506  0.7125
   1  18  17  3.7824  0.4610
   2  18  17  2.8604  0.4820
   3  18  17  11.106   0.870
  -4  19  17  16.869   0.985
  -3  19  17  20.641   1.477
  -2  19  17  0.2619  0.2619
  -1  19  17  53.456   1.519
   0  19  17  7.1561  0.5972
   1  19  17  16.450   0.744
   2  19  17  24.475   1.058
   3  19  17  1.7288  0.4820
  -3  20  17  5.0187  0.7439
  -2  20  17  36.902   1.153
  -1  20  17  11.347   0.639
   0  20  17  17.791   0.838
   1  20  17  17.225   0.817
   2  20  17  12.332   1.414
  -3  21  17  0.5134  0.6077
  -2  21  17  0.3458  0.3353
  -1  21  17  0.3353  0.3248
   0  21  17  1.2573  0.5239
   1  21  17  0.2934  0.3038
   2  21  17  0.7125  0.6601
  -3  22  17  5.6369  0.7020
  -2  22  17  43.324   2.085
  -1  22  17  1.2887  0.5658
   0  22  17  26.833   1.236
   1  22  17  16.900   0.817
   2  22  17  5.6788  0.7649
  -2  23  17  0.5239  0.5972
  -1  23  17  10.970   1.278
   0  23  17  3.4471  0.6077
   1  23  17  5.0082  0.5867
  -2  24  17  16.754   1.938
  -1  24  17  0.7439  0.6077
   0  24  17  6.5799  0.7334
   1  24  17  1.5716  0.9430
  -5   0  18  8.3610  0.7020
  -4   0  18  38.379   1.404
  -3   0  18  4.5472  0.6286
  -2   0  18  92.768   2.368
  -1   0  18  32.218   1.289
   0   0  18  17.340   0.849
   1   0  18  72.892   1.938
   2   0  18  2.2317  0.5867
   3   0  18  44.163   2.986
   4   0  18  21.950   2.892
  -5   1  18  2.5460  0.4505
  -4   1  18  0.4296  0.5029
  -3   1  18  6.3075  0.3981
  -2   1  18  1.2363  0.3143
  -1   1  18  7.6171  0.4820
   0   1  18  8.2667  0.4191
   1   1  18  0.1886  0.1886
   2   1  18  6.1398  0.5029
   3   1  18  2.6927  0.6601
   4   1  18  6.9571  0.6496
  -5   2  18  6.1712  0.6182
  -4   2  18  30.940   1.016
  -3   2  18  0.1362  0.1572
  -2   2  18  52.985   1.362
  -1   2  18  42.685   1.153
   0   2  18  8.6754  0.4505
   1   2  18  32.543   0.922
   2   2  18  0.8487  0.4086
   3   2  18  18.786   0.817
   4   2  18  10.079   0.817
  -5   3  18  29.578   1.163
  -4   3  18  0.2829  0.2515
  -3   3  18  33.559   0.943
  -2   3  18  11.871   0.471
  -1   3  18  13.526   0.513
   0   3  18  56.034   1.519
   1   3  18  0.7020  0.3458
   2   3  18  47.474   1.477
   3   3  18  2.8080  0.4296
   4   3  18  9.1364  0.6391
  -5   4  18  0.8382  0.4296
  -4   4  18  1.8545  0.3772
  -3   4  18  0.2515  0.2305
  -2   4  18  0.1467  0.1572
  -1   4  18  6.1189  0.4086
   0   4  18  4.3796  0.4191
   1   4  18  0.3458  0.2934
   2   4  18  1.4668  0.3981
   3   4  18  0.2095  0.2200
   4   4  18  3.0909  0.6496
  -5   5  18  31.569   1.352
  -4   5  18  0.5344  0.5972
  -3   5  18  68.387   1.750
  -2   5  18  15.716   0.660
  -1   5  18  47.578   1.257
   0   5  18  50.973   1.310
   1   5  18  3.0909  0.3877
   2   5  18  63.525   1.729
   3   5  18  12.458   1.048
   4   5  18  12.552   0.953
  -5   6  18  1.5192  0.4086
  -4   6  18  16.544   0.849
  -3   6  18  0.4610  0.5239
  -2   6  18  12.709   0.660
  -1   6  18  22.768   0.859
   0   6  18  3.6043  0.3562
   1   6  18  20.965   0.702
   2   6  18  0.7753  0.3981
   3   6  18  10.614   0.681
   4   6  18  4.5682  0.6182
  -5   7  18  7.0199  0.4820
  -4   7  18  0.6706  0.3667
  -3   7  18  22.453   0.807
  -2   7  18  2.9442  0.3458
  -1   7  18  27.451   0.880
   0   7  18  21.772   0.786
   1   7  18  1.0163  0.3667
   2   7  18  16.188   0.817
   3   7  18  6.4018  0.5553
   4   7  18  7.7219  0.6706
  -5   8  18  6.7370  0.5029
  -4   8  18  38.201   1.100
  -3   8  18  3.7929  0.3981
  -2   8  18  58.925   1.477
  -1   8  18  21.112   0.681
   0   8  18  14.281   0.639
   1   8  18  64.730   1.645
   2   8  18  0.4401  0.3458
   3   8  18  46.101   1.572
   4   8  18  12.028   0.754
  -5   9  18  0.6077  0.3981
  -4   9  18  0.4820  0.5553
  -3   9  18  0.9849  0.3667
  -2   9  18  1.2049  0.4401
  -1   9  18  0.4610  0.3038
   0   9  18  0.6810  0.3458
   1   9  18  0.3143  0.2724
   2   9  18  0.1886  0.2095
   3   9  18  0.9849  0.4820
   4   9  18  2.4936  0.5867
  -5  10  18  5.0502  0.5239
  -4  10  18  36.388   1.069
  -3  10  18  0.3458  0.4191
  -2  10  18  25.167   0.775
  -1  10  18  31.066   1.100
   0  10  18  9.2831  0.5134
   1  10  18  46.688   1.414
   2  10  18  0.5029  0.5658
   3  10  18  26.896   1.373
   4  10  18  5.5321  0.7020
  -5  11  18  8.7487  0.6182
  -4  11  18  0.3667  0.2934
  -3  11  18  35.456   1.058
  -2  11  18  3.3738  0.4191
  -1  11  18  44.948   1.278
   0  11  18  29.033   0.932
   1  11  18  3.7090  0.4505
   2  11  18  31.914   1.037
   3  11  18  4.9454  0.8068
   4  11  18  17.613   1.069
  -5  12  18  0.4191  0.3981
  -4  12  18  5.0921  0.5867
  -3  12  18  0.2829  0.3038
  -2  12  18  19.666   0.796
  -1  12  18  11.473   0.859
   0  12  18  1.4564  0.4924
   1  12  18  0.9325  0.3877
   2  12  18  1.1001  0.4820
   3  12  18  1.1735  0.6391
   4  12  18  1.5297  0.9744
  -4  13  18  1.6135  0.3981
  -3  13  18  47.411   1.299
  -2  13  18  8.0153  0.5029
  -1  13  18  34.178   1.069
   0  13  18  48.092   1.394
   1  13  18  5.8255  0.4401
   2  13  18  65.977   1.781
   3  13  18  2.4727  0.5239
  -4  14  18  9.0211  0.6601
  -3  14  18  0.3667  0.3353
  -2  14  18  1.3411  0.4191
  -1  14  18  4.9978  0.5763
   0  14  18  4.9349  0.4820
   1  14  18  10.216   0.597
   2  14  18  0.6286  0.4191
   3  14  18  5.4483  0.5658
  -4  15  18  0.5448  0.6077
  -3  15  18  21.374   0.880
  -2  15  18  6.9151  0.5239
  -1  15  18  12.730   0.744
   0  15  18  18.828   0.849
   1  15  18  2.5356  0.4191
   2  15  18  19.509   0.870
   3  15  18  1.0897  0.6182
  -4  16  18  27.367   1.142
  -3  16  18  4.6939  0.4924
  -2  16  18  39.794   1.215
  -1  16  18  13.621   0.650
   0  16  18  12.845   0.629
   1  16  18  38.861   1.247
   2  16  18  0.4401  0.3877
   3  16  18  22.810   0.964
  -4  17  18  0.3562  0.3981
  -3  17  18  0.3667  0.3353
  -2  17  18  0.7544  0.4401
  -1  17  18  0.9535  0.4820
   0  17  18  0.4715  0.3667
   1  17  18  0.7125  0.4820
   2  17  18  0.4610  0.5344
   3  17  18  0.7544  0.7020
  -3  18  18  1.5088  0.5029
  -2  18  18  31.820   1.729
  -1  18  18  10.907   0.639
   0  18  18  26.173   1.027
   1  18  18  42.570   1.257
   2  18  18  0.5239  0.4505
  -3  19  18  14.941   0.733
  -2  19  18  3.2166  0.5763
  -1  19  18  6.5380  0.7753
   0  19  18  23.050   1.299
   1  19  18  0.9954  0.4924
   2  19  18  15.370   1.435
  -3  20  18  0.4610  0.5029
  -2  20  18  3.8243  0.5134
  -1  20  18  3.3738  0.5029
   0  20  18  5.1759  0.5763
   1  20  18  11.735   0.712
   2  20  18  0.4086  0.4924
  -2  21  18  5.4169  1.0477
  -1  21  18  21.175   0.901
   0  21  18  29.808   1.184
   1  21  18  0.4924  0.4191
  -1  22  18  1.8755  0.6391
   0  22  18  3.3214  0.6182
  -5   1  19  21.667   1.593
  -4   1  19  5.0816  0.5239
  -3   1  19  26.969   0.859
  -2   1  19  53.069   1.383
  -1   1  19  7.9419  0.5239
   0   1  19  61.712   1.551
   1   1  19  3.3423  0.3667
   2   1  19  31.904   1.173
   3   1  19  24.213   1.153
   4   1  19  3.9395  0.5553
  -5   2  19  0.9115  0.4715
  -4   2  19  20.127   0.765
  -3   2  19  10.823   0.566
  -2   2  19  3.4995  0.3667
  -1   2  19  31.506   0.964
   0   2  19  0.9849  0.3353
   1   2  19  23.071   0.953
   2   2  19  8.6020  0.7229
   3   2  19  4.8406  0.6496
   4   2  19  6.6218  0.9325
  -5   3  19  4.1386  0.5029
  -4   3  19  0.4505  0.3353
  -3   3  19  7.8372  0.4505
  -2   3  19  0.9954  0.3458
  -1   3  19  0.5134  0.3143
   0   3  19  21.867   0.870
   1   3  19  3.1747  0.3981
   2   3  19  6.2236  0.4820
   3   3  19  3.1642  0.8068
   4   3  19  2.1374  0.7858
  -5   4  19  1.3202  0.6182
  -4   4  19  37.855   1.257
  -3   4  19  29.756   1.194
  -2   4  19  11.106   0.482
  -1   4  19  42.717   1.215
   0   4  19  0.4191  0.4820
   1   4  19  68.387   1.865
   2   4  19  22.789   0.817
   3   4  19  19.687   0.880
   4   4  19  24.863   1.572
  -5   5  19  1.7288  0.4820
  -4   5  19  1.1316  0.4191
  -3   5  19  6.3179  0.5658
  -2   5  19  3.0804  0.3353
  -1   5  19  1.5611  0.3248
   0   5  19  12.667   0.566
   1   5  19  1.1211  0.3772
   2   5  19  3.1118  0.4401
   3   5  19  4.9454  0.7020
   4   5  19  1.9698  0.8696
  -5   6  19  0.8592  0.5867
  -4   6  19  14.700   0.629
  -3   6  19  13.977   0.587
  -2   6  19  9.5136  0.4505
  -1   6  19  33.905   0.985
   0   6  19  3.6986  0.5344
   1   6  19  40.862   1.362
   2   6  19  12.290   0.597
   3   6  19  7.5333  0.6286
  -5   7  19  21.165   2.452
  -4   7  19  3.0804  0.5029
  -3   7  19  19.530   0.796
  -2   7  19  31.537   0.932
  -1   7  19  4.0129  0.5344
   0   7  19  56.421   1.467
   1   7  19  8.4972  0.5344
   2   7  19  22.799   1.121
   3   7  19  18.922   0.870
  -4   8  19  0.5553  0.3877
  -3   8  19  0.4924  0.5553
  -2   8  19  0.2305  0.2200
  -1   8  19  0.7125  0.3562
   0   8  19  1.2573  0.4086
   1   8  19  1.7917  0.4086
   2   8  19  1.0268  0.4505
   3   8  19  0.5658  0.4191
  -4   9  19  5.8779  0.4715
  -3   9  19  21.081   0.953
  -2   9  19  44.928   1.257
  -1   9  19  0.2410  0.2410
   0   9  19  36.273   1.121
   1   9  19  7.0618  0.5763
   2   9  19  28.090   0.953
   3   9  19  17.246   1.205
  -4  10  19  8.4030  0.5134
  -3  10  19  6.4646  0.5239
  -2  10  19  7.8791  0.4401
  -1  10  19  35.844   1.226
   0  10  19  0.8172  0.4086
   1  10  19  7.1666  0.4924
   2  10  19  3.6462  0.4610
   3  10  19  0.5553  0.4505
  -4  11  19  2.5879  0.4191
  -3  11  19  11.295   0.597
  -2  11  19  8.9373  0.4820
  -1  11  19  0.2829  0.2724
   0  11  19  20.190   0.754
   1  11  19  2.8604  0.5239
   2  11  19  3.5833  0.4820
   3  11  19  3.4052  0.6496
  -4  12  19  27.241   0.943
  -3  12  19  17.414   0.964
  -2  12  19  20.683   0.985
  -1  12  19  47.117   1.404
   0  12  19  0.5344  0.5972
   1  12  19  34.712   1.173
   2  12  19  14.124   0.712
   3  12  19  10.299   0.765
  -4  13  19  0.9744  0.4505
  -3  13  19  0.2829  0.2724
  -2  13  19  0.4505  0.5344
  -1  13  19  4.4425  0.4924
   0  13  19  0.4296  0.5029
   1  13  19  0.3458  0.3248
   2  13  19  0.8487  0.4715
   3  13  19  0.2829  0.3143
  -3  14  19  9.0316  0.5867
  -2  14  19  4.9768  0.4820
  -1  14  19  31.129   1.037
   0  14  19  0.4401  0.3562
   1  14  19  31.380   1.100
   2  14  19  12.531   1.006
  -3  15  19  7.3028  0.5344
  -2  15  19  14.145   0.838
  -1  15  19  1.4983  0.4505
   0  15  19  23.417   1.027
   1  15  19  2.1584  0.6077
   2  15  19  8.7382  0.5972
  -3  16  19  0.2934  0.2829
  -2  16  19  1.6764  0.5029
  -1  16  19  5.3435  0.5553
   0  16  19  0.8277  0.5553
   1  16  19  4.4948  0.6391
   2  16  19  2.2527  0.5448
  -3  17  19  14.490   2.106
  -2  17  19  37.069   1.278
  -1  17  19  3.8243  0.5344
   0  17  19  34.199   1.394
   1  17  19  4.6625  0.5553
   2  17  19  14.166   1.928
  -2  18  19  2.3889  0.5029
  -1  18  19  5.6578  0.5658
   0  18  19  0.6496  0.7334
   1  18  19  4.2958  0.5344
  -2  19  19  10.519   1.048
  -1  19  19  0.2724  0.2829
   0  19  19  19.802   1.079
   1  19  19  0.7649  0.7020
  -1  20  19  20.599   1.551
   0  20  19  4.1177  1.2154
  -4   0  20  11.640   0.880
  -3   0  20  29.976   1.572
  -2   0  20  0.6601  0.5553
  -1   0  20  68.523   2.410
   0   0  20  15.999   1.142
   1   0  20  12.185   1.016
   2   0  20  32.889   2.137
   3   0  20  0.8382  0.8172
  -4   1  20  1.7288  0.5972
  -3   1  20  0.7963  0.3981
  -2   1  20  2.5670  0.3562
  -1   1  20  0.6391  0.3458
   0   1  20  7.1666  0.4401
   1   1  20  4.3482  0.5134
   2   1  20  0.5344  0.4610
   3   1  20  2.6613  0.6391
  -4   2  20  4.0548  0.5448
  -3   2  20  21.856   0.870
  -2   2  20  0.6915  0.3458
  -1   2  20  30.479   0.912
   0   2  20  12.217   0.629
   1   2  20  5.3016  0.5239
   2   2  20  13.495   0.692
   3   2  20  0.8592  0.9744
  -4   3  20  22.149   1.142
  -3   3  20  2.3050  0.4191
  -2   3  20  29.850   0.891
  -1   3  20  6.9466  0.5029
   0   3  20  14.008   0.618
   1   3  20  29.347   0.995
   2   3  20  2.4308  0.4924
   3   3  20  20.683   1.006
  -4   4  20  1.1316  0.4191
  -3   4  20  0.6706  0.4296
  -2   4  20  0.5239  0.3248
  -1   4  20  0.4191  0.4924
   0   4  20  6.3703  0.4401
   1   4  20  1.3202  0.3981
   2   4  20  0.9849  0.4610
   3   4  20  0.3458  0.3562
  -4   5  20  25.534   1.079
  -3   5  20  1.5716  0.4505
  -2   5  20  52.649   1.582
  -1   5  20  5.2073  0.4296
   0   5  20  19.750   0.786
   1   5  20  13.956   0.597
   2   5  20  4.7149  0.5344
   3   5  20  29.599   1.205
  -4   6  20  2.5041  0.4296
  -3   6  20  9.8384  0.6601
  -2   6  20  0.1781  0.1886
  -1   6  20  9.6917  0.5029
   0   6  20  5.6788  0.4610
   1   6  20  6.2027  0.5763
   2   6  20  10.415   0.932
   3   6  20  0.4715  0.5553
  -4   7  20  7.1037  0.5553
  -3   7  20  0.2619  0.2515
  -2   7  20  13.191   0.629
  -1   7  20  2.7032  0.3772
   0   7  20  20.452   1.016
   1   7  20  9.4926  0.5448
   2   7  20  1.7812  0.7020
   3   7  20  8.0258  1.1316
  -4   8  20  9.7545  0.6077
  -3   8  20  27.723   0.870
  -2   8  20  0.5867  0.3562
  -1   8  20  38.934   1.142
   0   8  20  11.200   0.545
   1   8  20  11.431   0.859
   2   8  20  30.668   1.079
  -4   9  20  0.3353  0.4296
  -3   9  20  0.2515  0.2410
  -2   9  20  0.1886  0.1991
  -1   9  20  0.9220  0.4715
   0   9  20  0.9115  0.4086
   1   9  20  0.4401  0.5134
   2   9  20  0.3877  0.3458
  -3  10  20  27.776   0.912
  -2  10  20  0.3038  0.2724
  -1  10  20  26.330   0.912
   0  10  20  23.438   0.985
   1  10  20  6.6323  0.4924
   2  10  20  25.376   1.509
  -3  11  20  1.7707  0.4296
  -2  11  20  26.340   0.901
  -1  11  20  0.3353  0.3038
   0  11  20  33.444   1.058
   1  11  20  13.788   0.608
   2  11  20  1.5821  0.4401
  -3  12  20  4.5368  0.4715
  -2  12  20  0.3458  0.3143
  -1  12  20  8.4972  0.6496
   0  12  20  3.1013  0.4610
   1  12  20  0.6810  0.3877
   2  12  20  0.5658  0.3981
  -3  13  20  2.5460  0.4820
  -2  13  20  36.671   1.278
  -1  13  20  3.7719  0.5134
   0  13  20  21.133   0.891
   1  13  20  21.605   0.943
   2  13  20  4.3586  1.6135
  -2  14  20  0.2619  0.2515
  -1  14  20  2.2422  0.4610
   0  14  20  3.0070  0.4924
   1  14  20  2.6194  0.4715
  -2  15  20  10.834   0.618
  -1  15  20  3.6671  0.4715
   0  15  20  11.420   0.660
   1  15  20  8.6020  0.5658
  -1  16  20  23.585   1.530
   0  16  20  6.4960  0.6182
  -1  17  20  0.5448  0.6286
  -3   1  21  2.3784  0.4610
  -2   1  21  19.341   0.796
  -1   1  21  23.134   0.922
   0   1  21  8.6649  0.5867
   1   1  21  31.464   1.069
   2   1  21  0.9325  0.5344
  -3   2  21  13.044   0.901
  -2   2  21  5.6578  0.4401
  -1   2  21  1.5297  0.3772
   0   2  21  17.676   0.807
   1   2  21  0.5029  0.5658
   2   2  21  14.543   0.817
  -3   3  21  0.2410  0.2410
  -2   3  21  5.4169  0.4086
  -1   3  21  0.7649  0.3981
   0   3  21  2.1165  0.4086
   1   3  21  14.511   0.943
   2   3  21  2.0641  0.5553
  -3   4  21  30.029   0.953
  -2   4  21  19.038   0.671
  -1   4  21  14.522   0.671
   0   4  21  28.101   1.173
   1   4  21  0.5344  0.6077
   2   4  21  30.992   1.456
  -3   5  21  1.4145  0.3981
  -2   5  21  2.4203  0.3877
  -1   5  21  1.1001  0.5448
   0   5  21  0.9325  0.4924
   1   5  21  2.4517  0.4715
   2   5  21  0.3248  0.3143
  -3   6  21  14.239   0.765
  -2   6  21  6.1503  0.4715
  -1   6  21  7.5438  0.4820
   0   6  21  18.283   0.744
   1   6  21  2.7556  0.4296
   2   6  21  17.497   2.033
  -3   7  21  1.7393  0.4086
  -2   7  21  15.570   0.712
  -1   7  21  19.310   0.754
   0   7  21  2.7870  0.4296
   1   7  21  30.867   1.048
  -3   8  21  0.7020  0.8068
  -2   8  21  0.2724  0.2619
  -1   8  21  0.9535  0.4505
   0   8  21  0.5134  0.5867
   1   8  21  3.1223  0.4610
  -2   9  21  16.680   0.744
  -1   9  21  24.213   0.859
   0   9  21  0.6915  0.4191
   1   9  21  21.887   0.807
  -2  10  21  3.3842  0.4401
  -1  10  21  2.9651  0.4715
   0  10  21  15.370   0.671
   1  10  21  0.8382  0.4610
  -2  11  21  8.8116  0.5867
  -1  11  21  4.9978  0.4924
   0  11  21  1.4145  0.5344
   1  11  21  17.047   1.509
  -1  12  21  15.360   0.912
   0  12  21  15.632   0.702
  -2   0  22  18.859   3.468
  -1   0  22  0.5344  0.6077
   0   0  22  41.208   2.263
  -2   1  22  0.7439  0.4924
  -1   1  22  1.2992  0.3877
   0   1  22  0.9325  0.4086
  -2   2  22  12.426   0.870
  -1   2  22  0.3981  0.3143
   0   2  22  14.365   0.702
  -2   3  22  3.3738  1.2259
  -1   3  22  24.077   0.880
   0   3  22  2.6718  0.4820
  -1   4  22  0.7020  0.3981
   0   4  22  0.3667  0.3143
  -1   5  22  31.160   1.173
   0   5  22  0.6915  0.4296
  -1   6  22  0.5553  0.4191
   0   6  22  7.0828  0.9954
;
data_cut_off_PT10_HAR_anh4

_audit_creation_date               2016-4-20
_audit_creation_method             'Tonto 3.6.1 github v. '

# ======================
# Tonto software version
# ======================

_QCr_software                      'Tonto'
_QCr_software_version              '3.6.1 v. '
_QCr_software_platform             'Linux-2.6.32-573.22.1.el6.x86_64'
_QCr_software_build_date           '2016-04-20 12:40'
_QCr_software_website              'https://github.com/dylan-jayatilaka/tonto'

# ================
# Publication info
# ================

loop_
_publ_author_name
_publ_author_address
'Woinska, Magdalena'
;
Biological and Chemical Research Centre, Department of Chemistry, 
University of Warsaw, Zwirki i Wigury 101, Warszawa, 02-089, Poland
Department of Molecular Physiology and Biological Physics, University 
of Virginia, Charlottesville, VA, USA
;
'Wanat, Monika'
;
Biological and Chemical Research Centre, Department of Chemistry, 
University of Warsaw, Zwirki i Wigury 101, Warszawa, 02-089, Poland
College of Inter-Faculty Individual Studies in Mathematics and Natural 
Sciences (MISMaP), University of Warsaw, Stefana Banacha 2C, Warszawa, 
02-097, Poland
;
'Taciak, Przemyslaw'
;
Department of Drug Chemistry, Faculty of Pharmacy, Medicinal University of 
Warsaw, Stefana Banacha 1, Warszawa, 02-091, Poland
Department of Pharmacodynamics, Centre of Preclinical Research and Technology,
Faculty of Pharmacy, Medical University of Warsaw, 
Stefana Banacha 1, Warszawa, 02-091, Poland
;
'Pawinski, Tomasz'
;
Department of Drug Chemistry, Faculty of Pharmacy, Medicinal University 
of Warsaw, Stefana Banacha 1, Warszawa, 02-091, Poland
;
'Minor, Wladek'
;
Department of Molecular Physiology and Biological Physics, University of 
Virginia, Charlottesville, VA, USA

Department of Chemistry, University of Warsaw, Pasteura 1, Warszawa, 
02-093, Poland
;
'Wozniak, Krzysztof'
;
Biological and Chemical Research Centre, Department of Chemistry, 
University of Warsaw, Zwirki i Wigury 101, Warszawa, 02-089, Poland
;
 

_publ_requested_journal          'IUCRJ' 
_publ_contact_author                'Krzysztof Wozniak' 
_publ_contact_author_phone        '+48 48 22 26 714' 
_publ_contact_author_fax          '?' 
_publ_contact_author_email        'kwozniak@chem.uw.edu.pl' 
_publ_section_title 
;Energetics of Interactions in the Solid State on the Example of Quinoline 
Derivatives: Comparison of HAR, X-ray Wavefunction and Multipole Refinements
;

# ====================
# Chemical information
# ====================

_chemical_name_common               pt-10
_chemical_formula_sum               'C9 H6 I N O'
_chemical_formula_moiety            'C9 H6 I N O'
_chemical_formula_weight            271.0583
_chemical_compound_source           'see text'
_chemical_absolute_configuration    unk

# ==================
# QCr method details
# ==================

_QCr_calc_method                    'Kohn-Sham/becke88lyp/SCCF L=1 R=8.0 A'
_QCr_calc_spinorbital_kind          'restricted'
_QCr_calc_gaussian_basis_set        'cc-pVDZ'
_QCr_calc_gaussian_basis_set_kind   'cartesian'
_QCr_calc_basis_max_l               '3'

_QCr_calc_unit                      'See _atom_site_* in fragment.cif'
_QCr_calc_unit_spin_multiplicity    1
_QCr_calc_unit_n_electrons          128
_QCr_calc_unit_n_alpha_electrons    64
_QCr_calc_unit_n_beta_electrons     64

_QCr_Becke_grid_kind                mura_knowles
_QCr_Becke_grid_accuracy            high
_QCr_Becke_grid_L_angular_grid      35
_QCr_Becke_grid_L_H_angular_grid    29
_QCr_Becke_grid_reduce_L_H_ang_grid T
_QCr_Becke_grid_core_pruning_scheme jayatilaka2
_QCr_Becke_grid_scale_H-He_grid     T
_QCr_Becke_grid_n_pts_for_row_1     5670
_QCr_Becke_grid_n_pts_for_row_2     8960
_QCr_Becke_grid_n_pts_for_row_3     10282
_QCr_Becke_grid_n_radial_H_pts      35
_QCr_Becke_grid_H_pts_per_n_shell   5
_QCr_Becke_grid_basis_fn_cutoff     .1E-09
_QCr_Becke_grid_rho_cutoff          .1E-05

# ====================
# Symmetry information
# ====================

_symmetry_cell_setting             Monoclinic
_symmetry_space_group_name_H-M     'p 1 21/c 1'
_symmetry_space_group_name_Hall    '-p 2ybc'
_symmetry_Int_Tables_number        '14'

loop_
    _symmetry_equiv_pos_as_xyz
'+x, +y, +z'
'-x, -y, -z'
'-x, +y+1/2, -z+1/2'
'+x, -y+1/2, +z+1/2'

# =====================
# Unit cell information
# =====================

_cell_length_a                      4.3040(2)
_cell_length_b                      18.2223(9)
_cell_length_c                      10.5825(5)
_cell_angle_alpha                   90.000000(0)
_cell_angle_beta                    94.052(1)
_cell_angle_gamma                   90.000000(0)
_cell_volume                        827.90(7)

_cell_formula_units_Z               4.00000

_atom_sites_Cartn_tran_matrix_11    4.304000
_atom_sites_Cartn_tran_matrix_21    0.000000
_atom_sites_Cartn_tran_matrix_31    0.000000
_atom_sites_Cartn_tran_matrix_12    0.000000
_atom_sites_Cartn_tran_matrix_22    18.222300
_atom_sites_Cartn_tran_matrix_32    0.000000
_atom_sites_Cartn_tran_matrix_13    -0.747779
_atom_sites_Cartn_tran_matrix_23    0.000000
_atom_sites_Cartn_tran_matrix_33    10.556047
_atom_sites_Cartn_tran_vector_1     0.000000
_atom_sites_Cartn_tran_vector_2     0.000000
_atom_sites_Cartn_tran_vector_3     0.000000

# ==================
# Refinement details
# ==================

_refine_ls_kind                    'Hirshfeld atom refinement (HAR)'
_refine_ls_method_description
;
   S.C. Capelli, H.-B. Burgi, B. Dittrich, S.Grabowsky
   and Dylan Jayatilaka, IUCrJ (2014). 1, 361-379
;
_refine_QCr_Psi_constraint         'none'

_refine_ls_SVD_threshold           0.1E-02
_refine_ls_coordinate_system       cartesian
_refine_ls_structure_factor_coeff  F
_refine_ls_matrix_type             full
_refine_ls_R_factor_gt             0.0180
_refine_ls_R_factor_all            0.0180
_refine_ls_wR_factor_gt            0.0240
_refine_ls_wR_factor_all           0.0240
_refine_ls_R_Fsqd_factor           0.0234
_refine_ls_goodness_of_fit_gt      1.3937
_refine_ls_goodness_of_fit_all     1.3937
_refine_ls_number_reflns           6967
_refine_ls_number_parameters       188
_refine_ls_number_restraints       0
_refine_ls_number_constraints      0
_refine_ls_hydrogen_treatment      refall
_refine_ls_weighting_scheme        sigma
_refine_ls_weighting_details       'w=1/\s(F)'
_refine_ls_shift/su_conv_tol       0.0100
_refine_ls_shift/su_max            0.0031
_refine_ls_shift/su_max_mean       0.0003
_refine_ls_shift/su_max_par        'N1 Uyz'
_refine_ls_extinction_method       none

_refine_diff_density_max           0.0889
_refine_diff_density_min           -0.0874
_refine_diff_density_rms           0.0127
_refine_diff_density_max_atom      0.0222
_refine_diff_density_max_atom_tag  H4
_refine_diff_density_min_atom      -0.0725
_refine_diff_density_min_atom_tag  I1
_refine_diff_density_rms_atom      0.0195

_refine_special_details
;
. If constraints were applied they are defined by zero
  eigenvalues of the least-squares hessian, see the
  value of _refine_ls_SVD_threshold
;

_diffrn_radiation_wavelength      0.71073
_diffrn_measurement_device_type 'SuperNova, Single source at offset, Eos'
_cell_measurement_temperature      90
_diffrn_ambient_temperature        90
_diffrn_reflns_number              8089
_diffrn_reflns_av_R_equivalents 0.0222
_exptl_crystal_description         'plate'
_cell_measurement_reflns_used      9540

_diffrn_measured_fraction_theta_full 0.4006
_diffrn_measured_fraction_theta_max 0.9842
_exptl_crystal_density_diffrn     2.175
_reflns_number_gt                 5125
_reflns_number_total              5409
_diffrn_reflns_av_unetI/netI      0.0180
_diffrn_reflns_limit_h_max        7
_diffrn_reflns_limit_h_min        -6
_diffrn_reflns_limit_k_max        33
_diffrn_reflns_limit_k_min        -33
_diffrn_reflns_limit_l_max        19
_diffrn_reflns_limit_l_min        -19
_exptl_crystal_F_000              512
_exptl_crystal_size_max           0.20
_exptl_crystal_size_mid           0.07
_exptl_crystal_size_min           0.05
_diffrn_reflns_theta_full         62.45
_diffrn_reflns_theta_max          41.08
_diffrn_reflns_theta_min          2.23
_cell_measurement_theta_max       40.8550
_cell_measurement_theta_min       2.2240
_exptl_absorpt_coefficient_mu     3.812
_exptl_absorpt_correction_T_max   1.00000
_exptl_absorpt_correction_T_min   0.71356
_exptl_absorpt_correction_type    multi-scan
_exptl_absorpt_process_details
;
CrysAlisPro, Agilent Technologies,
Version 1.171.36.28 (release 01-02-2013 CrysAlis171 .NET)
(compiled Feb  1 2013,16:14:44)
Empirical absorption correction using spherical harmonics,
 implemented in SCALE3 ABSPACK scaling algorithm.
;
_exptl_special_details               
;
Numerical absorption correction based on gaussian integration
over a multifaceted crystal model
;

# ======================
# Fractional coordinates
# ======================

# . These are in standard presentation

loop_
_atom_site_label
_atom_site_fract_x
_atom_site_fract_y
_atom_site_fract_z
_atom_site_adp_type
_atom_site_occupancy
I1
         0.20212(3)
        0.441514(5)
         0.15756(1)
Uani
1.000000000
N1
          0.3447(2)
         0.61569(4)
         0.11888(6)
Uani
1.000000000
C6
          0.1574(2)
         0.60497(4)
         0.21735(6)
Uani
1.000000000
C1
          0.0609(2)
         0.53468(4)
         0.25265(7)
Uani
1.000000000
C9
          0.4464(2)
         0.68243(4)
         0.07777(7)
Uani
1.000000000
O1
          0.6113(2)
         0.68573(4)
        -0.01250(7)
Uani
1.000000000
C3
         -0.2188(2)
         0.58818(6)
         0.42022(8)
Uani
1.000000000
C5
          0.0638(2)
         0.66676(4)
         0.28519(7)
Uani
1.000000000
C4
         -0.1248(2)
         0.65746(5)
         0.38699(8)
Uani
1.000000000
C7
          0.1674(2)
         0.73765(5)
         0.24683(8)
Uani
1.000000000
C2
         -0.1269(2)
         0.52668(5)
         0.35280(7)
Uani
1.000000000
C8
          0.3482(2)
         0.74570(4)
         0.14803(9)
Uani
1.000000000
H2
          -0.210(3)
           0.471(1)
           0.370(2)
Uani
1.000000000
H1
           0.390(4)
           0.578(1)
           0.071(2)
Uani
1.000000000
H7
           0.092(5)
          0.7793(8)
           0.301(2)
Uani
1.000000000
H3
          -0.379(4)
          0.5813(8)
           0.488(2)
Uani
1.000000000
H4
          -0.227(4)
          0.7011(9)
           0.439(2)
Uani
1.000000000
H8
           0.435(7)
           0.797(1)
           0.114(2)
Uani
1.000000000


# ========================
# Crystal axis system ADPs
# ========================

# . These are in standard presentation

loop_
_atom_site_aniso_label
_atom_site_aniso_U_11
_atom_site_aniso_U_22
_atom_site_aniso_U_33
_atom_site_aniso_U_12
_atom_site_aniso_U_13
_atom_site_aniso_U_23
I1
         0.01471(7)
         0.01062(7)
         0.01508(7)
        -0.00056(3)
         0.00112(4)
        -0.00001(3)
N1
          0.0160(3)
          0.0099(2)
          0.0148(2)
          0.0005(2)
          0.0013(2)
         -0.0010(2)
C6
          0.0128(3)
          0.0107(2)
          0.0136(2)
          0.0020(2)
         -0.0006(2)
         -0.0018(2)
C1
          0.0131(3)
          0.0126(2)
          0.0137(2)
          0.0015(2)
          0.0006(2)
         -0.0004(2)
C9
          0.0198(3)
          0.0099(2)
          0.0174(3)
         -0.0003(2)
         -0.0001(2)
         -0.0001(2)
O1
          0.0320(3)
          0.0117(2)
          0.0222(3)
         -0.0034(2)
          0.0076(2)
          0.0012(2)
C3
          0.0187(3)
          0.0253(4)
          0.0161(3)
          0.0045(3)
          0.0039(2)
         -0.0016(3)
C5
          0.0164(3)
          0.0138(3)
          0.0158(2)
          0.0046(2)
         -0.0014(2)
         -0.0034(2)
C4
          0.0193(3)
          0.0212(3)
          0.0170(3)
          0.0071(3)
          0.0009(2)
         -0.0048(2)
C7
          0.0212(3)
          0.0127(3)
          0.0214(3)
          0.0048(2)
         -0.0028(3)
         -0.0044(2)
C2
          0.0156(3)
          0.0189(3)
          0.0151(2)
          0.0019(2)
          0.0021(2)
          0.0007(2)
C8
          0.0246(4)
          0.0096(2)
          0.0233(3)
          0.0009(2)
         -0.0013(3)
         -0.0018(2)
H2
          -0.006(7)
           0.018(9)
            0.05(1)
          -0.002(6)
          -0.016(6)
           0.005(8)
H1
           0.009(9)
            0.03(1)
            0.05(1)
           0.006(8)
          -0.002(8)
            0.02(1)
H7
            0.08(2)
           0.004(7)
            0.06(1)
          -0.011(9)
            0.05(1)
          -0.001(8)
H3
            0.04(1)
          -0.008(6)
            0.07(2)
           0.013(7)
            0.02(1)
          -0.012(8)
H4
            0.03(1)
            0.03(1)
            0.03(1)
           0.012(8)
           0.024(9)
           0.014(8)
H8
            0.15(3)
            0.03(1)
            0.02(1)
           -0.01(1)
           -0.01(1)
           0.026(9)
		   
loop_
_geom_bond_atom_site_label_1
_geom_bond_atom_site_label_2
_geom_bond_distance		   
I1  C1    2.0858(7)
    
O1  C9     1.231(1)
    
N1  C6     1.376(1)
N1  C9     1.374(1)
    
N1  H1      0.88(2)
    
C6  C1    1.405(1)
C6  C5     1.409(1)
C1  C2    1.385(1)
C9  C8    1.451(1)
C3  C4    1.379(1)
C3  C2    1.401(1)
C5  C4    1.404(1)
C5  C7    1.435(1)
C7  C8    1.355(1)
    
C3  H3      1.04(2)
C4  H4      1.08(2)
C7  H7      1.02(2)
C2  H2      1.09(2)
C8  H8      1.07(2)


loop_
_geom_angle_atom_site_label_1
_geom_angle_atom_site_label_2
_geom_angle_atom_site_label_3
_geom_angle
 I1  C1  C6       120.79(5)
 I1  C1  C2       119.28(6)
         
 O1  C9  N1       120.19(7)
         
 O1  C9  C8       124.31(8)
         
 N1  C6  C1       122.06(6)
 N1  C6  C5       118.45(7)
 N1  C9  C8       115.49(7)
         
 C6  N1  C9       125.62(7)
         
 C6  N1  H1         119.(1)
 C9  N1  H1         115.(1)
         
 C6  C1  C2       119.92(7)
 C6  C5  C4       119.73(8)
 C6  C5  C7       118.00(7)
 C1  C6  C5       119.49(7)
 C1  C2  C3       120.44(8)
 C9  C8  C7       120.90(8)
 C3  C4  C5       120.15(7)
 C5  C7  C8       121.53(7)
 C4  C3  C2       120.27(8)
 C4  C5  C7       122.27(7)
         
 C1  C2  H2         116.(1)
 C9  C8  H8        113.(1)
 C3  C4  H4        114.0(9)
 C3  C2  H2         123.(1)
 C5  C4  H4        125.6(9)
 C5  C7  H7        113.1(9)
 C4  C3  H3        120.6(8)
 C7  C8  H8        126.(1)
 C2  C3  H3        118.7(8)
 C8  C7  H7        125.4(9)

# ======================================
# Third order Gram-Charlier coefficients
# ======================================

# . These are in standard presentation

loop_
_atom_site_anharm_GC_C_label
_atom_site_anharm_GC_C_111
_atom_site_anharm_GC_C_222
_atom_site_anharm_GC_C_333
_atom_site_anharm_GC_C_112
_atom_site_anharm_GC_C_113
_atom_site_anharm_GC_C_122
_atom_site_anharm_GC_C_223
_atom_site_anharm_GC_C_133
_atom_site_anharm_GC_C_233
_atom_site_anharm_GC_C_123
I1
         -0.0009(1)
        0.000042(1)
        0.000058(8)
         0.00013(2)
        -0.00005(3)
       -0.000028(3)
       -0.000001(1)
        -0.00001(1)
        0.000014(2)
        0.000026(4)


# =======================================
# Fourth order Gram-Charlier coefficients
# =======================================

# . These are in standard presentation

loop_
_atom_site_anharm_GC_D_label
_atom_site_anharm_GC_D_1111
_atom_site_anharm_GC_D_2222
_atom_site_anharm_GC_D_3333
_atom_site_anharm_GC_D_1112
_atom_site_anharm_GC_D_1113
_atom_site_anharm_GC_D_1222
_atom_site_anharm_GC_D_2223
_atom_site_anharm_GC_D_1333
_atom_site_anharm_GC_D_2333
_atom_site_anharm_GC_D_1122
_atom_site_anharm_GC_D_1133
_atom_site_anharm_GC_D_2233
_atom_site_anharm_GC_D_1123
_atom_site_anharm_GC_D_1223
_atom_site_anharm_GC_D_1233
I1
         -0.0023(2)
      -0.0000045(5)
       -0.000035(5)
        -0.00004(2)
        -0.00014(4)
       -0.000002(1)
      -0.0000009(4)
       -0.000019(6)
       -0.000002(1)
       -0.000022(3)
        -0.00010(1)
      -0.0000054(5)
        0.000001(5)
      -0.0000039(9)
       -0.000003(2)
 
  # start Validation Reply Form
_vrf_PLAT211_pt-10
;
PROBLEM: ADP of Atom H2        is N.P.D. or (nearly) 2D .     Please Check 
RESPONSE: Relatively poor quality of X-ray data 
may not allow for refinement of hydrogen ADPs.   
;

# end Validation Reply Form

  _shelx_hkl_file 
; 
   1   0   0  556.08   12.61
   2   0   0 1418.96   31.76
   3   0   0  889.95   20.44
   4   0   0  1.0897  0.5867
   5   0   0  395.03    9.15
   6   0   0  17.613   1.153
   7   0   0  97.200   4.264
   8   0   0  33.559   3.866
   9   0   0  3.6566  0.9430
   1   1   0  105.78    2.41
   2   1   0  77.722   1.792
   3   1   0  110.08    2.60
   4   1   0  99.547   2.630
   5   1   0  2.3784  0.2515
   6   1   0  21.238   1.090
   7   1   0  0.9115  0.4296
   8   1   0  3.7300  0.6391
   9   1   0  2.9756  0.8487
   0   2   0 1050.17   25.27
   1   2   0  644.37   14.49
   2   2   0  777.20   17.51
   3   2   0  462.48   10.43
   4   2   0  85.475   2.095
   5   2   0  174.41    4.13
   6   2   0  2.3155  0.5029
   7   2   0  46.625   1.446
   8   2   0  14.606   0.870
   9   2   0  3.1852  1.0582
   1   3   0 2667.96   59.64
   2   3   0  628.16   14.11
   3   3   0  460.70   10.39
   4   3   0  596.05   13.63
   5   3   0  2.3889  0.3458
   6   3   0  145.66    3.56
   7   3   0  17.015   0.817
   8   3   0  25.628   1.058
   9   3   0  16.827   1.425
   0   4   0  10.247   0.367
   1   4   0  17.215   0.440
   2   4   0  4.9349  0.2095
   3   4   0  9.4821  0.3562
   4   4   0  2.7661  0.2724
   5   4   0  2.4308  0.3562
   6   4   0  0.5658  0.3143
   7   4   0  0.5867  0.4191
   8   4   0  0.4820  0.4191
   1   5   0 1632.31   36.49
   2   5   0  495.58   11.15
   3   5   0  446.10   10.07
   4   5   0  533.92   12.52
   5   5   0  10.268   0.786
   6   5   0  159.59    3.81
   7   5   0  23.365   0.891
   8   5   0  26.519   1.173
   0   6   0  800.55   18.57
   1   6   0  36.472   0.891
   2   6   0  973.89   21.81
   3   6   0  236.48    5.42
   4   6   0  46.091   1.194
   5   6   0  186.71    4.40
   6   6   0  23.553   0.838
   7   6   0  35.718   1.236
   8   6   0  8.9687  1.7497
   1   7   0 1452.69   32.48
   2   7   0  71.980   1.687
   3   7   0  83.181   1.980
   4   7   0  194.11    4.51
   5   7   0  72.902   1.802
   6   7   0  34.167   1.006
   7   7   0  4.9454  0.6915
   8   7   0  3.8138  0.9325
   0   8   0 2136.85   47.72
   1   8   0  72.829   1.708
   2   8   0  536.36   12.08
   3   8   0  565.16   12.73
   4   8   0  118.03    2.79
   5   8   0  323.12    8.02
   6   8   0  0.1676  0.1781
   7   8   0  70.262   3.960
   8   8   0  29.819   1.467
   1   9   0  216.83    4.95
   2   9   0  3.7824  0.2410
   3   9   0  20.609   0.660
   4   9   0  4.0443  0.3562
   5   9   0  1.6450  0.2515
   6   9   0  40.349   1.373
   7   9   0  1.6869  0.5972
   8   9   0  2.1165  1.0582
   0  10   0 1201.88   26.91
   1  10   0  302.38    6.88
   2  10   0  519.94   11.73
   3  10   0  334.54    7.63
   4  10   0  38.463   1.215
   5  10   0  161.57    3.88
   6  10   0  5.4483  0.4715
   7  10   0  56.065   2.169
   8  10   0  18.346   1.823
   1  11   0  873.77   19.62
   2  11   0  225.26    5.20
   3  11   0  208.31    4.83
   4  11   0  254.68    6.12
   5  11   0  0.2934  0.2410
   6  11   0  86.858   2.263
   7  11   0  14.930   1.676
   8  11   0  13.474   2.368
   0  12   0  33.580   0.891
   1  12   0  9.8279  0.4401
   2  12   0  43.262   1.142
   3  12   0  22.013   0.681
   4  12   0  5.7731  0.4086
   5  12   0  15.601   0.608
   6  12   0  2.1374  0.4086
   7  12   0  5.1759  0.8801
   8  12   0  1.6345  0.8382
   1  13   0 1165.25   26.48
   2  13   0  305.78    7.48
   3  13   0  205.23    4.77
   4  13   0  346.85    7.94
   5  13   0  2.6089  0.4086
   6  13   0  142.17    4.37
   7  13   0  35.079   1.341
   8  13   0  15.580   1.278
   0  14   0  0.8801  0.3353
   1  14   0  21.217   0.723
   2  14   0  134.56    3.17
   3  14   0  80.006   1.907
   4  14   0  51.727   1.299
   5  14   0  42.539   1.603
   6  14   0  1.0373  0.4715
   7  14   0  7.0723  0.6915
   8  14   0  0.3458  0.3562
   1  15   0  188.88    4.52
   2  15   0  89.342   2.116
   3  15   0  114.68    2.66
   4  15   0  131.90    3.14
   5  15   0  5.4169  0.4296
   6  15   0  69.550   2.378
   7  15   0  5.1025  0.6601
   8  15   0  3.3318  1.0268
   0  16   0  809.84   21.07
   1  16   0  4.7463  0.3248
   2  16   0  429.97   10.11
   3  16   0  163.55    3.89
   4  16   0  32.155   1.079
   5  16   0  220.20    5.30
   6  16   0  9.7965  0.8382
   7  16   0  46.793   1.603
   8  16   0  15.350   1.299
   1  17   0  0.7229  0.1676
   2  17   0  1.5611  0.1781
   3  17   0  3.7509  0.2200
   4  17   0  1.6554  0.2515
   5  17   0  1.3935  0.3458
   6  17   0  0.2829  0.2934
   7  17   0  0.3248  0.3353
   8  17   0  0.9954  0.5763
   0  18   0  564.05   13.10
   1  18   0  81.463   1.938
   2  18   0  331.05    7.49
   3  18   0  222.11    5.07
   4  18   0  27.786   1.048
   5  18   0  128.09    3.14
   6  18   0  9.6288  0.7125
   7  18   0  36.420   1.896
   1  19   0  192.99    4.41
   2  19   0  71.802   1.771
   3  19   0  63.640   1.655
   4  19   0  83.307   2.033
   5  19   0  0.8801  0.3981
   6  19   0  38.337   1.289
   7  19   0  5.4588  0.9325
   0  20   0  103.79    3.25
   1  20   0  10.886   0.367
   2  20   0  107.21    2.57
   3  20   0  57.710   1.435
   4  20   0  5.3435  0.3772
   5  20   0  39.364   1.320
   6  20   0  6.3494  0.8277
   7  20   0  5.5740  0.7229
   1  21   0  326.04    7.40
   2  21   0  173.81    4.00
   3  21   0  80.844   1.928
   4  21   0  171.39    4.01
   5  21   0  12.007   0.712
   6  21   0  60.707   1.865
   7  21   0  11.106   1.173
   0  22   0  54.001   1.645
   1  22   0  16.617   0.618
   2  22   0  27.158   0.849
   3  22   0  2.7765  0.3038
   4  22   0  1.0792  0.3038
   5  22   0  1.6135  0.5134
   6  22   0  3.3738  0.6182
   7  22   0  3.9395  0.7963
   1  23   0  280.13    6.64
   2  23   0  27.870   0.775
   3  23   0  47.254   1.289
   4  23   0  47.956   1.320
   5  23   0  0.3458  0.4086
   6  23   0  88.262   2.483
   7  23   0  9.4821  1.0163
   0  24   0  267.11    6.16
   1  24   0  8.4763  0.4505
   2  24   0  139.54    3.28
   3  24   0  153.32    3.89
   4  24   0  7.8372  0.4924
   5  24   0  91.091   2.483
   6  24   0  6.1712  0.7020
   7  24   0  7.9105  0.8906
   1  25   0  13.600   0.492
   2  25   0  8.0362  0.3877
   3  25   0  8.0572  0.5448
   4  25   0  9.5869  0.6391
   5  25   0  0.5658  0.4401
   6  25   0  3.3004  0.7020
   0  26   0  216.11    5.10
   1  26   0  22.212   0.723
   2  26   0  151.84    3.87
   3  26   0  114.06    2.77
   4  26   0  22.380   0.891
   5  26   0  79.294   3.196
   6  26   0  1.5507  0.6286
   1  27   0  40.757   1.173
   2  27   0  12.510   0.555
   3  27   0  22.631   0.849
   4  27   0  19.059   0.828
   5  27   0  0.5239  0.5972
   6  27   0  13.652   1.572
   0  28   0  51.769   2.253
   1  28   0  15.957   0.597
   2  28   0  54.588   1.823
   3  28   0  42.329   1.320
   4  28   0  7.8162  0.5972
   5  28   0  24.716   1.289
   6  28   0  0.5239  0.5867
   1  29   0  186.89    4.36
   2  29   0  32.407   1.027
   3  29   0  40.454   1.645
   4  29   0  76.894   2.085
   5  29   0  0.3877  0.4610
   0  30   0  0.8277  0.5344
   1  30   0  23.333   0.849
   2  30   0  0.7439  0.3877
   3  30   0  3.9081  0.5344
   4  30   0  0.9430  0.6601
   5  30   0  0.3458  0.4191
   1  31   0  144.86    3.97
   2  31   0  77.712   1.991
   3  31   0  22.862   1.226
   4  31   0  57.584   1.802
   5  31   0  0.2829  0.3562
   0  32   0  96.644   2.902
   1  32   0  2.9861  0.5763
   2  32   0  30.343   1.173
   3  32   0  20.714   1.016
   4  32   0  4.2015  0.6810
   5  32   0  27.200   2.536
   1  33   0  9.2202  0.5448
   2  33   0  7.1142  0.5239
   3  33   0  3.9081  0.6810
   4  33   0  4.7673  0.7020
   0  34   0  111.38    3.05
   1  34   0  7.4809  0.6496
   2  34   0  65.432   2.336
   3  34   0  42.046   1.593
   4  34   0  8.8640  1.0897
   1  35   0  11.127   0.671
   2  35   0  1.8650  0.6601
   3  35   0  5.0082  1.1106
   0  36   0  46.614   2.818
   1  36   0  6.2551  0.7753
   2  36   0  26.571   1.100
   3  36   0  8.0467  1.4878
   1  37   0  43.188   1.383
   2  37   0  22.443   1.813
   0  38   0  2.4622  0.8068
   1  38   0  0.2724  0.3038
  -9   1   1  7.1247  1.1525
  -8   1   1  48.144   1.603
  -7   1   1  0.7858  0.4086
  -6   1   1  228.34    5.45
  -5   1   1  160.69    4.21
  -4   1   1  168.44    4.10
  -3   1   1  538.51   12.19
  -2   1   1  6.4856  0.2200
  -1   1   1 1677.43   37.69
   0   1   1  844.45   19.26
   1   1   1 2252.93   51.00
   2   1   1 1117.99   25.05
   3   1   1  11.630   0.388
   4   1   1  433.64   10.33
   5   1   1  71.257   2.095
   6   1   1  99.704   2.944
   7   1   1  108.45    3.77
   8   1   1  0.3562  0.4296
  -9   2   1  11.473   0.974
  -8   2   1  2.3050  0.5763
  -7   2   1  38.379   1.341
  -6   2   1  24.517   0.744
  -5   2   1  113.31    2.69
  -4   2   1  265.72    6.21
  -3   2   1  36.357   0.912
  -2   2   1  675.69   15.17
  -1   2   1  74.306   1.697
   0   2   1  4.9454  0.2200
   1   2   1  58.737   1.352
   2   2   1  198.08    4.48
   3   2   1  411.45    9.37
   4   2   1  1.1944  0.2934
   5   2   1  160.32    3.81
   6   2   1  53.027   1.875
   7   2   1  10.205   0.671
   8   2   1  12.573   1.194
  -9   3   1  2.1269  1.4354
  -8   3   1  11.274   0.702
  -7   3   1  1.6240  0.4191
  -6   3   1  40.391   1.121
  -5   3   1  27.126   0.765
  -4   3   1  20.085   0.650
  -3   3   1  335.42    7.61
  -2   3   1  1.5507  0.1257
  -1   3   1  868.11   19.47
   0   3   1  0.3667  0.0838
   1   3   1  18.629   0.482
   2   3   1  399.49    9.00
   3   3   1  2.9651  0.1886
   4   3   1  155.13    3.71
   5   3   1  6.6218  0.4296
   6   3   1  26.026   0.995
   7   3   1  12.814   0.849
   8   3   1  0.3143  0.3248
  -9   4   1  16.104   5.962
  -8   4   1  3.9291  0.6601
  -7   4   1  114.19    3.24
  -6   4   1  11.536   0.482
  -5   4   1  197.20    4.71
  -4   4   1  465.32   10.84
  -3   4   1  105.50    2.55
  -2   4   1 1937.96   43.25
  -1   4   1  61.251   1.414
   0   4   1 1997.61   44.83
   1   4   1  908.62   20.40
   2   4   1  94.570   2.200
   3   4   1 1080.94   24.17
   4   4   1  29.086   0.964
   5   4   1  290.56    7.75
   6   4   1  61.513   1.687
   7   4   1  14.606   0.985
   8   4   1  54.420   1.634
  -8   5   1  1.1316  0.6077
  -7   5   1  1.3726  0.4820
  -6   5   1  11.819   0.534
  -5   5   1  10.048   0.482
  -4   5   1  35.959   0.985
  -3   5   1  65.516   1.572
  -2   5   1  0.7858  0.1153
  -1   5   1  603.21   13.55
   0   5   1  4.3063  0.1467
   1   5   1  14.731   0.419
   2   5   1  141.01    3.22
   3   5   1  3.8976  0.2724
   4   5   1  31.181   0.995
   5   5   1  17.152   0.692
   6   5   1  0.3772  0.2934
   7   5   1  3.7614  0.8382
   8   5   1  0.5344  0.4924
  -8   6   1  0.4505  0.4191
  -7   6   1  61.356   1.760
  -6   6   1  11.871   0.503
  -5   6   1  214.09    5.07
  -4   6   1  235.16    5.64
  -3   6   1  68.250   1.645
  -2   6   1 1009.50   22.59
  -1   6   1  451.15   10.15
   0   6   1 1086.48   24.52
   1   6   1  865.02   19.43
   2   6   1  411.86    9.28
   3   6   1  595.77   13.40
   4   6   1  17.875   0.681
   5   6   1  153.52    4.22
   6   6   1  119.45    3.02
   7   6   1  9.6812  0.8068
   8   6   1  28.363   1.383
  -8   7   1  27.409   1.215
  -7   7   1  0.4610  0.3667
  -6   7   1  85.454   2.190
  -5   7   1  48.699   1.247
  -4   7   1  246.84    5.68
  -3   7   1  639.01   14.38
  -2   7   1  35.844   0.891
  -1   7   1 1579.92   35.29
   0   7   1  635.82   14.31
   1   7   1  620.19   13.97
   2   7   1  874.17   19.59
   3   7   1  1.0268  0.1886
   4   7   1  380.69    8.99
   5   7   1  75.176   1.896
   6   7   1  45.127   1.519
   7   7   1  39.783   2.483
   8   7   1  1.2049  0.8172
  -8   8   1  0.5448  0.5448
  -7   8   1  2.8708  0.5134
  -6   8   1  0.7963  0.3248
  -5   8   1  24.308   0.880
  -4   8   1  17.340   0.576
  -3   8   1  2.0745  0.2200
  -2   8   1  141.95    3.31
  -1   8   1  171.10    3.90
   0   8   1  16.858   0.440
   1   8   1  6.5170  0.2410
   2   8   1  167.92    3.83
   3   8   1  105.10    2.48
   4   8   1  1.4668  0.2200
   5   8   1  37.153   1.173
   6   8   1  45.881   1.362
   7   8   1  0.4820  0.4505
   8   8   1  1.1735  0.8382
  -8   9   1  52.639   1.886
  -7   9   1  0.3667  0.4191
  -6   9   1  153.90    3.69
  -5   9   1  272.08    6.24
  -4   9   1  98.405   2.462
  -3   9   1  760.91   17.07
  -2   9   1  4.5368  0.2410
  -1   9   1  916.24   20.68
   0   9   1  484.69   10.92
   1   9   1  618.29   13.91
   2   9   1  952.87   21.45
   3   9   1  0.1362  0.1257
   4   9   1  458.41   11.56
   5   9   1  25.418   0.943
   6   9   1  113.79    3.00
   7   9   1  60.979   1.928
   8   9   1  0.4820  0.5029
  -8  10   1  0.5553  0.6077
  -7  10   1  18.074   1.383
  -6  10   1  3.6462  0.3772
  -5  10   1  88.860   2.368
  -4  10   1  26.361   0.775
  -3  10   1  42.004   1.090
  -2  10   1  303.06    6.89
  -1  10   1  50.061   1.205
   0  10   1  516.47   11.64
   1  10   1  385.43    8.72
   2  10   1  128.46    3.00
   3  10   1  157.79    3.69
   4  10   1  8.7906  0.3772
   5  10   1  25.638   0.922
   6  10   1  50.135   1.467
   7  10   1  6.3598  0.8696
   8  10   1  9.7126  2.4622
  -8  11   1  19.195   1.760
  -7  11   1  1.3726  0.9011
  -6  11   1  78.979   2.106
  -5  11   1  37.143   1.090
  -4  11   1  31.296   0.922
  -3  11   1  308.33    7.24
  -2  11   1  7.9734  0.4086
  -1  11   1  818.15   18.39
   0  11   1  83.956   1.949
   1  11   1  129.66    3.01
   2  11   1  522.27   11.78
   3  11   1  9.1049  0.3562
   4  11   1  199.96    4.84
   5  11   1  23.690   0.995
   6  11   1  39.762   1.362
   7  11   1  36.336   1.331
   8  11   1  1.0582  0.6706
  -8  12   1  0.5658  0.4820
  -7  12   1  90.232   2.483
  -6  12   1  11.599   0.587
  -5  12   1  126.37    3.63
  -4  12   1  273.65    6.44
  -3  12   1  62.624   1.666
  -2  12   1  993.91   22.66
  -1  12   1  72.064   1.739
   0  12   1 1163.20   26.07
   1  12   1  737.59   16.61
   2  12   1  78.476   1.928
   3  12   1  689.46   16.23
   4  12   1  30.877   1.048
   5  12   1  179.84    4.40
   6  12   1  57.280   1.645
   7  12   1  8.3401  0.7125
   8  12   1  45.682   1.739
  -8  13   1  0.4296  0.5134
  -7  13   1  0.6496  0.5658
  -6  13   1  0.3667  0.4191
  -5  13   1  1.1106  0.2934
  -4  13   1  0.5553  0.2095
  -3  13   1  13.872   0.409
  -2  13   1  0.3981  0.3143
  -1  13   1  13.348   0.503
   0  13   1  46.426   1.132
   1  13   1  15.674   0.618
   2  13   1  6.1817  0.3458
   3  13   1  2.9861  0.2200
   4  13   1  12.804   0.513
   5  13   1  0.2724  0.2200
   6  13   1  0.2724  0.2724
   7  13   1  0.3772  0.4505
   8  13   1  1.0268  0.6391
  -8  14   1  1.6031  0.6077
  -7  14   1  42.937   1.498
  -6  14   1  11.892   0.629
  -5  14   1  130.10    3.34
  -4  14   1  204.05    4.73
  -3  14   1  105.09    2.44
  -2  14   1  774.14   17.40
  -1  14   1  40.192   1.153
   0  14   1 1000.71   22.48
   1  14   1  905.00   20.29
   2  14   1  73.227   1.813
   3  14   1  572.47   13.18
   4  14   1  39.783   1.058
   5  14   1  119.81    2.88
   6  14   1  52.964   2.347
   7  14   1  16.785   0.922
   8  14   1  29.389   1.310
  -8  15   1  22.338   1.645
  -7  15   1  4.6206  0.6496
  -6  15   1  33.151   1.215
  -5  15   1  35.927   1.079
  -4  15   1  92.150   2.473
  -3  15   1  367.77    8.39
  -2  15   1  3.0175  0.2305
  -1  15   1  378.99    8.79
   0  15   1  215.66    5.08
   1  15   1  90.243   2.148
   2  15   1  239.12    5.50
   3  15   1  8.6230  0.5134
   4  15   1  188.86    4.69
   5  15   1  26.885   1.352
   6  15   1  23.941   1.111
   7  15   1  16.272   0.932
   8  15   1  2.7870  0.6915
  -8  16   1  0.3353  0.3458
  -7  16   1  4.1700  0.6810
  -6  16   1  7.1247  0.5553
  -5  16   1  15.549   0.712
  -4  16   1  60.728   1.718
  -3  16   1  4.0024  0.2200
  -2  16   1  139.92    3.38
  -1  16   1  18.619   0.513
   0  16   1  9.2097  0.3143
   1  16   1  40.391   1.079
   2  16   1  4.5368  0.2934
   3  16   1  78.749   1.949
   4  16   1  0.5448  0.2515
   5  16   1  29.463   0.912
   6  16   1  4.9349  0.5867
   7  16   1  2.4727  0.6182
   8  16   1  1.9907  0.6915
  -8  17   1  31.799   1.278
  -7  17   1  0.4820  0.5448
  -6  17   1  94.130   3.279
  -5  17   1  42.497   1.278
  -4  17   1  172.26    4.01
  -3  17   1  389.31    8.79
  -2  17   1  0.2095  0.1467
  -1  17   1  890.79   20.24
   0  17   1  532.45   11.98
   1  17   1  622.24   14.58
   2  17   1  616.93   14.10
   3  17   1  1.4145  0.2410
   4  17   1  284.24    6.55
   5  17   1  84.941   2.410
   6  17   1  35.309   1.362
   7  17   1  56.159   1.823
   8  17   1  2.3050  0.7020
  -8  18   1  0.4924  0.5239
  -7  18   1  3.0594  0.6496
  -6  18   1  8.2248  0.6077
  -5  18   1  14.826   0.692
  -4  18   1  28.918   0.901
  -3  18   1  5.0187  0.2829
  -2  18   1  73.772   1.834
  -1  18   1  1.2678  0.1467
   0  18   1  50.219   1.194
   1  18   1  105.17    2.47
   2  18   1  1.5297  0.1886
   3  18   1  49.915   1.226
   4  18   1  1.6450  0.3248
   5  18   1  9.7650  0.5134
   6  18   1  4.4739  0.5972
   7  18   1  5.4169  0.7125
  -7  19   1  0.8068  0.5553
  -6  19   1  54.661   2.012
  -5  19   1  22.558   0.859
  -4  19   1  35.655   1.090
  -3  19   1  221.58    5.35
  -2  19   1  0.3981  0.1781
  -1  19   1  418.83    9.61
   0  19   1  59.104   1.394
   1  19   1  79.545   1.865
   2  19   1  342.03    7.74
   3  19   1  2.3365  0.3143
   4  19   1  152.14    3.57
   5  19   1  24.695   1.037
   6  19   1  20.326   1.341
   7  19   1  25.366   1.310
  -7  20   1  49.003   1.687
  -6  20   1  10.247   0.671
  -5  20   1  51.560   1.792
  -4  20   1  161.04    3.85
  -3  20   1  23.019   0.671
  -2  20   1  404.09    9.14
  -1  20   1  24.758   0.660
   0  20   1  340.82    7.83
   1  20   1  221.24    5.11
   2  20   1  37.153   0.953
   3  20   1  327.11    7.49
   4  20   1  6.9047  0.4086
   5  20   1  133.15    3.49
   6  20   1  29.106   1.603
   7  20   1  7.4495  0.7649
  -7  21   1  0.8487  0.5763
  -6  21   1  0.9011  0.5344
  -5  21   1  1.7917  0.7753
  -4  21   1  17.896   0.650
  -3  21   1  5.6055  0.3038
  -2  21   1  10.865   0.388
  -1  21   1  11.923   0.587
   0  21   1  16.659   0.482
   1  21   1  11.756   0.419
   2  21   1  4.7463  0.3458
   3  21   1  0.9849  0.2305
   4  21   1  6.8628  0.3981
   5  21   1  5.4169  1.0163
   6  21   1  0.4086  0.4715
   7  21   1  0.4715  0.4610
  -7  22   1  52.440   1.917
  -6  22   1  25.261   1.614
  -5  22   1  49.978   2.043
  -4  22   1  143.08    3.39
  -3  22   1  7.7953  0.3772
  -2  22   1  222.82    5.13
  -1  22   1  21.175   0.629
   0  22   1  291.61    6.62
   1  22   1  284.30    6.46
   2  22   1  24.580   0.796
   3  22   1  178.99    4.61
   4  22   1  3.7300  0.3353
   5  22   1  66.543   1.886
   6  22   1  15.978   1.425
   7  22   1  19.237   1.813
  -7  23   1  0.6286  0.7020
  -6  23   1  26.938   1.215
  -5  23   1  9.0945  0.6810
  -4  23   1  26.550   0.849
  -3  23   1  83.443   2.033
  -2  23   1  2.7765  0.2619
  -1  23   1  147.67    3.45
   0  23   1  56.599   1.394
   1  23   1  98.991   2.326
   2  23   1  101.14    2.68
   3  23   1  12.280   0.503
   4  23   1  82.102   2.242
   5  23   1  22.914   0.964
   6  23   1  16.376   0.922
   7  23   1  20.693   3.646
  -7  24   1  8.8954  1.2259
  -6  24   1  0.5972  0.4715
  -5  24   1  37.593   1.341
  -4  24   1  6.4646  0.4820
  -3  24   1  8.6754  0.4191
  -2  24   1  87.487   2.242
  -1  24   1  7.0304  0.5239
   0  24   1  168.70    3.89
   1  24   1  122.01    2.91
   2  24   1  18.545   0.597
   3  24   1  47.557   1.435
   4  24   1  4.7044  0.4086
   5  24   1  7.6381  0.5972
   6  24   1  17.068   0.953
   7  24   1  3.1432  0.9849
  -6  25   1  27.482   1.226
  -5  25   1  40.946   1.666
  -4  25   1  62.310   1.676
  -3  25   1  215.50    5.02
  -2  25   1  2.0222  0.3353
  -1  25   1  204.99    4.76
   0  25   1  115.36    2.70
   1  25   1  92.212   2.200
   2  25   1  172.22    4.02
   3  25   1  0.5448  0.3353
   4  25   1  163.30    3.91
   5  25   1  20.201   1.100
   6  25   1  24.706   1.184
  -6  26   1  3.6462  0.6496
  -5  26   1  2.8708  1.2468
  -4  26   1  2.0431  0.4715
  -3  26   1  1.1001  0.3248
  -2  26   1  4.6834  0.3981
  -1  26   1  3.7824  0.3248
   0  26   1  7.4076  0.3667
   1  26   1  8.0258  0.3772
   2  26   1  7.7429  0.4191
   3  26   1  2.6508  0.5553
   4  26   1  0.9744  0.4505
   5  26   1  1.0058  0.5134
   6  26   1  1.8650  1.1420
  -6  27   1  34.502   2.137
  -5  27   1  15.632   1.991
  -4  27   1  21.626   1.341
  -3  27   1  112.06    3.25
  -2  27   1  0.3353  0.3038
  -1  27   1  185.87    4.49
   0  27   1  20.609   0.723
   1  27   1  45.902   1.194
   2  27   1  147.21    3.77
   3  27   1  1.1316  0.3562
   4  27   1  88.283   2.305
   5  27   1  13.055   1.006
   6  27   1  16.953   1.111
  -6  28   1  2.4832  0.8382
  -5  28   1  23.491   1.938
  -4  28   1  52.943   1.928
  -3  28   1  2.4936  0.4191
  -2  28   1  110.50    2.67
  -1  28   1  27.074   1.016
   0  28   1  58.758   1.509
   1  28   1  42.539   1.310
   2  28   1  17.445   0.838
   3  28   1  73.929   2.305
   4  28   1  0.4191  0.3772
   5  28   1  39.762   1.456
   6  28   1  8.9164  2.1479
  -5  29   1  3.4157  1.3202
  -4  29   1  4.7254  0.7125
  -3  29   1  10.970   0.880
  -2  29   1  2.1793  0.4715
  -1  29   1  0.3038  0.2829
   0  29   1  5.9407  0.5344
   1  29   1  1.7812  0.3248
   2  29   1  1.2783  0.3981
   3  29   1  3.6252  0.5029
   4  29   1  4.1386  0.5553
   5  29   1  1.8859  0.6286
  -5  30   1  38.735   1.938
  -4  30   1  49.139   1.614
  -3  30   1  12.500   0.796
  -2  30   1  117.45    3.00
  -1  30   1  14.564   0.650
   0  30   1  145.94    3.53
   1  30   1  90.599   2.336
   2  30   1  41.952   1.561
   3  30   1  105.90    2.85
   4  30   1  5.3226  0.6810
   5  30   1  47.819   3.384
  -5  31   1  14.627   1.834
  -4  31   1  0.4401  0.4086
  -3  31   1  18.702   1.572
  -2  31   1  0.5029  0.4086
  -1  31   1  16.774   0.681
   0  31   1  3.1956  0.4820
   1  31   1  3.3947  0.4086
   2  31   1  26.875   1.037
   3  31   1  0.2829  0.2934
   4  31   1  13.118   2.054
   5  31   1  0.5134  0.5763
  -5  32   1  12.437   1.865
  -4  32   1  23.333   2.085
  -3  32   1  3.7824  0.7229
  -2  32   1  45.242   1.341
  -1  32   1  0.7125  0.3877
   0  32   1  34.785   1.362
   1  32   1  43.104   1.236
   2  32   1  0.4191  0.3667
   3  32   1  46.394   1.676
   4  32   1  0.5972  0.5134
  -4  33   1  19.321   1.477
  -3  33   1  51.780   1.792
  -2  33   1  0.5029  0.3877
  -1  33   1  63.085   1.676
   0  33   1  46.049   1.477
   1  33   1  60.853   2.158
   2  33   1  38.714   1.697
   3  33   1  3.1956  0.5763
   4  33   1  42.570   1.519
  -4  34   1  0.4820  0.4715
  -3  34   1  0.4820  0.5448
  -2  34   1  0.2829  0.2829
  -1  34   1  0.7753  0.4715
   0  34   1  1.3097  0.5448
   1  34   1  0.2934  0.3038
   2  34   1  0.2724  0.2829
   3  34   1  0.7125  0.8382
   4  34   1  0.6286  0.7334
  -3  35   1  44.666   1.551
  -2  35   1  0.5029  0.5553
  -1  35   1  73.217   2.221
   0  35   1  13.715   0.775
   1  35   1  18.220   0.932
   2  35   1  61.251   2.137
   3  35   1  0.9325  0.8696
  -3  36   1  5.1654  0.8277
  -2  36   1  47.243   1.519
  -1  36   1  2.8499  0.5344
   0  36   1  29.588   1.090
   1  36   1  17.036   0.807
   2  36   1  3.3842  0.5867
   3  36   1  32.554   1.488
  -2  37   1  0.3877  0.4610
  -1  37   1  11.295   1.006
   0  37   1  6.8732  0.6182
   1  37   1  10.509   0.681
   2  37   1  8.6544  0.6915
  -1  38   1  4.3901  0.6496
   0  38   1  23.763   1.739
   1  38   1  24.716   1.666
  -9   0   2  11.190   2.714
  -8   0   2  4.7358  2.5879
  -7   0   2  71.467   2.075
  -6   0   2  89.425   2.316
  -5   0   2  67.632   1.708
  -4   0   2  738.31   17.12
  -3   0   2  3.3423  0.3038
  -2   0   2 1123.98   25.28
  -1   0   2 1871.99   41.85
   0   0   2 1057.20   23.84
   1   0   2 9999.00  230.99
   2   0   2  54.975   1.551
   3   0   2  800.94   19.02
   4   0   2  460.33   10.46
   5   0   2  12.500   0.639
   6   0   2  184.80    4.99
   8   0   2  73.929   2.567
  -9   1   2  0.7649  0.8906
  -8   1   2  6.4541  0.6706
  -7   1   2  5.4064  0.4505
  -6   1   2  0.3458  0.2410
  -5   1   2  61.367   1.467
  -4   1   2  1.9907  0.1781
  -3   1   2  388.34    8.79
  -2   1   2  160.75    3.65
  -1   1   2  111.05    2.53
   0   1   2  207.32    4.70
   1   1   2  835.88   18.95
   2   1   2  118.94    2.77
   3   1   2  37.007   0.974
   4   1   2  50.397   1.289
   5   1   2  17.476   0.587
   6   1   2  2.5041  0.4191
   7   1   2  9.1259  1.2049
   8   1   2  0.5448  0.4924
  -9   2   2  11.892   1.530
  -8   2   2  2.8394  0.5448
  -7   2   2  31.537   1.090
  -6   2   2  91.720   2.504
  -5   2   2  21.165   0.618
  -4   2   2  346.81    7.89
  -3   2   2  91.940   2.148
  -2   2   2  885.86   19.85
  -1   2   2 1113.64   25.02
   0   2   2  444.75   10.04
   1   2   2 1189.65   26.70
   2   2   2  335.43    7.60
   3   2   2  441.90   10.00
   4   2   2  203.49    4.74
   5   2   2  38.997   1.100
   6   2   2  77.974   2.179
   7   2   2  1.4773  0.7229
   8   2   2  20.263   1.477
  -9   3   2  0.4715  0.4715
  -8   3   2  36.451   1.278
  -7   3   2  35.917   1.153
  -6   3   2  43.660   1.163
  -5   3   2  231.45    5.28
  -4   3   2  0.5344  0.1467
  -3   3   2  931.40   20.85
  -2   3   2  620.80   13.94
  -1   3   2  997.97   22.38
   0   3   2 2683.74   60.22
   1   3   2  19.740   0.492
   2   3   2 1139.51   25.71
   3   3   2  251.18    5.84
   4   3   2  275.43    6.70
   5   3   2  281.67    6.73
   6   3   2  8.5077  1.0582
   7   3   2  79.828   2.494
   8   3   2  5.1549  0.6706
  -9   4   2  1.4354  0.9325
  -8   4   2  0.5344  0.4715
  -7   4   2  0.8382  0.4924
  -6   4   2  1.3726  0.2619
  -5   4   2  1.4459  0.2724
  -4   4   2  2.0431  0.2095
  -3   4   2  1.2887  0.1991
  -2   4   2  27.420   0.681
  -1   4   2  1.8440  0.1048
   0   4   2  124.40    2.84
   1   4   2  4.2958  0.1991
   2   4   2  0.0629  0.0629
   3   4   2  5.5426  0.2934
   4   4   2  2.2317  0.2724
   5   4   2  4.6834  0.4296
   6   4   2  0.5867  0.4086
   7   4   2  1.4145  0.5972
   8   4   2  0.3667  0.3667
  -8   5   2  42.329   2.137
  -7   5   2  39.301   1.352
  -6   5   2  59.523   1.593
  -5   5   2  306.63    7.44
  -4   5   2  0.9639  0.1781
  -3   5   2  944.71   21.14
  -2   5   2  532.73   11.98
  -1   5   2  649.55   14.58
   0   5   2 1894.17   42.40
   1   5   2  15.035   0.398
   2   5   2 1297.31   29.01
   3   5   2  289.62    6.60
   4   5   2  286.27    6.72
   5   5   2  268.19    6.23
   6   5   2  4.4634  0.4715
   7   5   2  70.734   1.959
   8   5   2  7.8896  2.0850
  -8   6   2  4.6520  0.6915
  -7   6   2  16.837   0.754
  -6   6   2  58.705   1.603
  -5   6   2  28.635   0.765
  -4   6   2  102.50    2.41
  -3   6   2  33.832   0.932
  -2   6   2  316.37    7.14
  -1   6   2 1007.02   22.57
   0   6   2  355.21    8.02
   1   6   2  582.28   13.10
   2   6   2  2.5251  0.1572
   3   6   2  480.90   10.88
   4   6   2  129.01    3.16
   5   6   2  39.574   1.121
   6   6   2  157.91    3.88
   7   6   2  7.9943  1.1525
   8   6   2  18.776   2.022
  -8   7   2  7.1457  0.7544
  -7   7   2  6.5065  0.7229
  -6   7   2  15.465   0.671
  -5   7   2  20.180   0.723
  -4   7   2  140.18    3.38
  -3   7   2  310.53    7.06
  -2   7   2  78.738   1.844
  -1   7   2  456.75   10.29
   0   7   2 1358.14   30.46
   1   7   2  3.5309  0.1676
   2   7   2  641.40   14.41
   3   7   2  1.0477  0.1991
   4   7   2  74.118   1.980
   5   7   2  92.191   2.253
   6   7   2  7.3028  0.5658
   7   7   2  38.379   1.425
   8   7   2  1.6031  0.8906
  -8   8   2  3.8452  0.6915
  -7   8   2  64.604   2.001
  -6   8   2  116.26    2.81
  -5   8   2  0.5553  0.2619
  -4   8   2  813.18   18.82
  -3   8   2  87.372   2.085
  -2   8   2  932.35   20.91
  -1   8   2  444.96   10.03
   0   8   2  25.376   0.618
   1   8   2 1748.91   39.16
   2   8   2  97.734   2.263
   3   8   2  551.90   12.48
   4   8   2  282.96    6.46
   5   8   2  83.600   2.116
   6   8   2  115.26    3.74
   7   8   2  0.3143  0.3353
   8   8   2  33.476   5.364
  -8   9   2  1.0268  0.8172
  -7   9   2  3.6357  0.5553
  -6   9   2  3.0070  0.4505
  -5   9   2  32.826   0.912
  -4   9   2  8.7906  0.5553
  -3   9   2  0.1991  0.1781
  -2   9   2  22.705   0.618
  -1   9   2  0.2095  0.1048
   0   9   2  48.637   1.142
   1   9   2  5.0921  0.2095
   2   9   2  168.13    3.86
   3   9   2  1.1735  0.1781
   4   9   2  10.551   0.451
   5   9   2  8.2458  0.4610
   6   9   2  0.5344  0.4191
   7   9   2  18.220   1.027
   8   9   2  1.3726  0.8906
  -8  10   2  0.8592  0.6391
  -7  10   2  52.702   1.760
  -6  10   2  82.269   2.253
  -5  10   2  51.602   1.320
  -4  10   2  332.89    7.54
  -3  10   2  52.796   1.320
  -2  10   2  612.79   13.79
  -1  10   2  637.31   14.47
   0  10   2  498.39   11.22
   1  10   2  941.63   21.11
   2  10   2  63.368   1.582
   3  10   2  332.04    7.54
   4  10   2  149.96    3.75
   5  10   2  34.555   1.037
   6  10   2  75.679   2.106
   7  10   2  0.4296  0.4505
   8  10   2  27.524   1.687
  -8  11   2  22.411   1.090
  -7  11   2  22.694   1.194
  -6  11   2  36.933   1.278
  -5  11   2  154.31    4.01
  -4  11   2  2.2212  0.1991
  -3  11   2  409.79    9.28
  -2  11   2  217.04    4.98
  -1  11   2  352.24    7.98
   0  11   2  984.27   22.10
   1  11   2  2.7241  0.1886
   2  11   2  610.25   13.74
   3  11   2  99.421   2.347
   4  11   2  147.65    4.34
   5  11   2  122.46    3.26
   6  11   2  3.0594  0.4505
   7  11   2  55.101   1.729
   8  11   2  7.3657  0.8487
  -8  12   2  0.6496  0.5134
  -7  12   2  6.6008  0.6915
  -6  12   2  14.050   0.629
  -5  12   2  5.0606  0.4715
  -4  12   2  29.138   0.859
  -3  12   2  2.5460  0.1781
  -2  12   2  55.342   1.446
  -1  12   2  48.343   1.215
   0  12   2  25.397   0.775
   1  12   2  64.919   1.561
   2  12   2  5.1130  0.3353
   3  12   2  38.442   0.995
   4  12   2  6.5694  0.3562
   5  12   2  4.4425  0.3562
   6  12   2  7.7638  0.5763
   7  12   2  0.5344  0.5029
   8  12   2  1.9802  1.0058
  -8  13   2  37.059   2.546
  -7  13   2  22.055   1.100
  -6  13   2  88.734   2.588
  -5  13   2  219.35    5.80
  -4  13   2  0.2934  0.3353
  -3  13   2  488.63   11.25
  -2  13   2  207.32    4.83
  -1  13   2  518.01   11.79
   0  13   2  992.42   22.30
   1  13   2  144.07    3.37
   2  13   2  930.57   20.79
   3  13   2  135.35    3.12
   4  13   2  177.22    4.92
   5  13   2  210.23    5.37
   6  13   2  5.1025  1.0373
   7  13   2  73.992   2.169
   8  13   2  9.2202  0.8172
  -8  14   2  2.5775  0.7649
  -7  14   2  2.5356  0.6077
  -6  14   2  23.648   1.058
  -5  14   2  1.7288  0.3353
  -4  14   2  78.298   1.917
  -3  14   2  42.591   1.037
  -2  14   2  149.68    3.46
  -1  14   2  153.10    3.78
   0  14   2  5.6474  0.3248
   1  14   2  6.3284  0.3667
   2  14   2  30.762   0.786
   3  14   2  93.889   2.399
   4  14   2  23.878   0.943
   5  14   2  31.181   0.943
   6  14   2  21.123   0.985
   7  14   2  0.4296  0.3981
   8  14   2  1.8336  0.8068
  -8  15   2  23.637   1.048
  -7  15   2  8.9478  0.7439
  -6  15   2  10.027   0.608
  -5  15   2  134.21    3.26
  -4  15   2  2.5670  0.2515
  -3  15   2  297.58    6.93
  -2  15   2  63.955   1.530
  -1  15   2  158.00    3.74
   0  15   2  124.60    3.02
   1  15   2  2.1898  0.2095
   2  15   2  303.50    6.87
   3  15   2  40.653   1.006
   4  15   2  117.71    3.05
   5  15   2  55.101   1.540
   6  15   2  3.9395  0.5553
   7  15   2  29.808   1.446
   8  15   2  2.8708  0.7020
  -8  16   2  7.2609  0.6915
  -7  16   2  47.505   1.614
  -6  16   2  69.120   2.410
  -5  16   2  14.826   0.639
  -4  16   2  289.59    6.88
  -3  16   2  12.363   0.388
  -2  16   2  319.06    7.28
  -1  16   2  416.39    9.41
   0  16   2  33.748   0.859
   1  16   2  686.22   15.74
   2  16   2  26.456   0.692
   3  16   2  325.15    7.39
   4  16   2  87.267   2.169
   5  16   2  43.817   1.226
   6  16   2  129.06    4.35
   7  16   2  3.5833  0.6706
   8  16   2  24.727   1.257
  -8  17   2  0.2724  0.2934
  -7  17   2  1.1630  0.6077
  -6  17   2  0.2095  0.2200
  -5  17   2  1.5297  0.3562
  -4  17   2  3.4576  0.3458
  -3  17   2  2.3260  0.2200
  -2  17   2  11.295   0.367
  -1  17   2  0.0838  0.0838
   0  17   2  11.735   0.409
   1  17   2  0.2305  0.1467
   2  17   2  22.087   0.576
   3  17   2  2.9337  0.2410
   4  17   2  0.9535  0.3038
   5  17   2  0.3562  0.4191
   6  17   2  2.0326  0.5448
   7  17   2  0.4924  0.5658
   8  17   2  0.7963  0.7334
  -8  18   2  1.6135  1.2259
  -7  18   2  36.766   1.362
  -6  18   2  58.087   1.676
  -5  18   2  31.359   1.016
  -4  18   2  222.97    5.33
  -3  18   2  20.117   0.587
  -2  18   2  336.76    8.00
  -1  18   2  310.61    7.03
   0  18   2  147.92    3.38
   1  18   2  507.79   12.06
   2  18   2  11.651   0.409
   3  18   2  307.59    7.01
   4  18   2  114.57    2.80
   5  18   2  29.452   0.932
   6  18   2  74.851   2.326
   7  18   2  0.9535  0.8068
  -7  19   2  8.8116  0.7753
  -6  19   2  13.170   1.006
  -5  19   2  55.688   1.666
  -4  19   2  1.1525  0.2619
  -3  19   2  136.16    3.15
  -2  19   2  52.157   1.278
  -1  19   2  153.77    3.53
   0  19   2  192.79    4.39
   1  19   2  6.7266  0.2934
   2  19   2  157.56    3.60
   3  19   2  28.080   0.859
   4  19   2  55.520   1.498
   5  19   2  42.046   1.404
   6  19   2  4.3586  0.5448
   7  19   2  24.737   1.194
  -7  20   2  5.5845  0.8487
  -6  20   2  10.582   0.702
  -5  20   2  12.772   0.723
  -4  20   2  41.124   1.205
  -3  20   2  4.1491  0.3038
  -2  20   2  93.774   2.221
  -1  20   2  111.41    2.60
   0  20   2  28.520   0.807
   1  20   2  86.429   2.085
   2  20   2  2.1060  0.2200
   3  20   2  66.029   1.687
   4  20   2  23.564   0.775
   5  20   2  6.7894  0.6077
   6  20   2  29.536   1.226
   7  20   2  0.5867  0.5029
  -7  21   2  14.187   1.394
  -6  21   2  31.485   1.268
  -5  21   2  140.44    3.51
  -4  21   2  4.1491  0.3143
  -3  21   2  306.03    6.98
  -2  21   2  77.083   1.855
  -1  21   2  197.09    4.56
   0  21   2  339.39    7.68
   1  21   2  4.1072  0.2829
   2  21   2  281.10    6.40
   3  21   2  99.515   2.431
   4  21   2  78.487   2.085
   5  21   2  74.809   2.012
   6  21   2  10.792   0.786
   7  21   2  30.626   1.477
  -7  22   2  0.9744  0.6077
  -6  22   2  2.7765  0.5972
  -5  22   2  22.453   0.974
  -4  22   2  1.5611  0.3458
  -3  22   2  0.6286  0.2515
  -2  22   2  13.097   0.471
  -1  22   2  55.258   1.477
   0  22   2  33.570   0.870
   1  22   2  39.123   1.069
   2  22   2  1.3516  0.2515
   3  22   2  8.1305  0.3667
   4  22   2  1.1420  0.3143
   5  22   2  0.6077  0.5658
   6  22   2  2.7556  0.6286
   7  22   2  0.7439  0.8592
  -7  23   2  10.048   1.498
  -6  23   2  31.265   1.278
  -5  23   2  119.82    3.02
  -4  23   2  0.5344  0.3248
  -3  23   2  76.758   1.896
  -2  23   2  71.708   1.739
  -1  23   2  58.810   1.519
   0  23   2  202.57    4.64
   1  23   2  9.4612  0.4191
   2  23   2  276.72    6.52
   3  23   2  18.063   0.618
   4  23   2  25.534   0.838
   5  23   2  34.387   1.184
   6  23   2  0.3772  0.3667
   7  23   2  40.443   1.687
  -7  24   2  12.741   1.435
  -6  24   2  13.443   0.964
  -5  24   2  6.4646  0.5867
  -4  24   2  128.14    3.11
  -3  24   2  0.2619  0.2095
  -2  24   2  228.36    5.53
  -1  24   2  104.87    2.51
   0  24   2  20.777   0.618
   1  24   2  246.68    5.64
   2  24   2  3.4576  0.3667
   3  24   2  137.11    3.25
   4  24   2  62.362   1.624
   5  24   2  18.849   1.299
   6  24   2  49.014   2.536
  -6  25   2  0.7753  0.5448
  -5  25   2  2.2946  0.5867
  -4  25   2  0.2200  0.2200
  -3  25   2  4.3167  0.4715
  -2  25   2  3.0909  0.3248
  -1  25   2  7.5333  0.3981
   0  25   2  14.721   0.534
   1  25   2  1.9698  0.3038
   2  25   2  12.772   0.566
   3  25   2  4.1700  0.3667
   4  25   2  9.4088  0.5239
   5  25   2  6.6008  0.6182
   6  25   2  0.5658  0.4715
  -6  26   2  36.420   1.603
  -5  26   2  6.6008  0.7020
  -4  26   2  122.56    3.32
  -3  26   2  16.785   0.618
  -2  26   2  159.35    3.77
  -1  26   2  155.34    4.19
   0  26   2  44.299   1.132
   1  26   2  193.11    4.75
   2  26   2  8.1201  0.4820
   3  26   2  123.75    3.39
   4  26   2  74.526   2.410
   5  26   2  18.755   1.373
   6  26   2  47.610   1.645
  -6  27   2  2.6822  0.8696
  -5  27   2  20.295   1.027
  -4  27   2  0.4191  0.3772
  -3  27   2  31.066   1.006
  -2  27   2  16.439   0.912
  -1  27   2  24.234   0.870
   0  27   2  38.222   1.037
   1  27   2  1.4983  0.2724
   2  27   2  44.257   1.509
   3  27   2  4.0443  0.4086
   4  27   2  18.011   1.027
   5  27   2  9.6707  0.7753
   6  27   2  1.0897  0.6077
  -6  28   2  9.5555  1.6974
  -5  28   2  2.5356  0.6391
  -4  28   2  38.767   1.362
  -3  28   2  8.3715  0.5344
  -2  28   2  61.492   1.718
  -1  28   2  53.655   1.655
   0  28   2  9.7860  0.4610
   1  28   2  47.316   1.247
   2  28   2  10.174   1.016
   3  28   2  43.492   1.289
   4  28   2  17.749   0.807
   5  28   2  5.6998  0.6706
   6  28   2  13.757   1.058
  -5  29   2  43.073   2.923
  -4  29   2  1.3411  0.5763
  -3  29   2  107.47    2.67
  -2  29   2  50.910   1.771
  -1  29   2  58.737   1.540
   0  29   2  233.33    5.42
   1  29   2  3.6252  0.3772
   2  29   2  106.73    2.85
   3  29   2  16.974   0.786
   4  29   2  25.963   1.058
   5  29   2  48.343   1.645
  -5  30   2  0.4924  0.5658
  -4  30   2  0.2829  0.3038
  -3  30   2  0.8906  0.4505
  -2  30   2  2.9966  0.5029
  -1  30   2  4.1910  0.5239
   0  30   2  21.112   0.964
   1  30   2  0.3562  0.4086
   2  30   2  7.7429  0.7963
   3  30   2  3.9814  0.9535
   4  30   2  0.9849  0.7334
   5  30   2  1.1840  0.6706
  -5  31   2  36.566   4.547
  -4  31   2  0.7649  0.6077
  -3  31   2  87.592   2.923
  -2  31   2  12.982   0.870
  -1  31   2  84.092   2.116
   0  31   2  92.495   2.598
   1  31   2  0.4715  0.5134
   2  31   2  153.21    3.75
   3  31   2  39.825   1.341
   4  31   2  30.123   1.257
   5  31   2  31.956   1.760
  -5  32   2  0.2724  0.3562
  -4  32   2  47.254   1.771
  -3  32   2  4.4215  0.6915
  -2  32   2  37.132   1.341
  -1  32   2  43.513   1.352
   0  32   2  3.5623  0.4924
   1  32   2  82.112   2.200
   2  32   2  3.3842  0.5658
   3  32   2  17.581   1.153
   4  32   2  13.558   1.048
  -4  33   2  0.5763  0.5239
  -3  33   2  5.7521  1.2783
  -2  33   2  5.7417  0.5448
  -1  33   2  9.3355  0.5553
   0  33   2  9.9641  0.6286
   1  33   2  1.2573  0.4820
   2  33   2  9.1992  0.6810
   3  33   2  7.9210  1.0163
   4  33   2  1.8859  0.6810
  -4  34   2  49.077   2.211
  -3  34   2  4.6625  1.0792
  -2  34   2  50.439   1.718
  -1  34   2  61.073   1.907
   0  34   2  16.125   1.111
   1  34   2  102.47    2.80
   2  34   2  2.2108  0.5029
   3  34   2  52.367   2.420
   4  34   2  25.251   4.390
  -3  35   2  6.2655  1.2363
  -2  35   2  8.4763  0.7753
  -1  35   2  5.1968  0.5658
   0  35   2  8.9373  0.9011
   1  35   2  1.2992  0.5553
   2  35   2  10.750   0.712
   3  35   2  2.7032  0.6706
  -3  36   2  4.6730  0.8172
  -2  36   2  17.927   0.828
  -1  36   2  30.584   1.132
   0  36   2  10.016   0.712
   1  36   2  43.796   1.435
   2  36   2  2.1165  0.5658
  -2  37   2  12.164   0.828
  -1  37   2  30.804   1.498
   0  37   2  43.597   1.383
   1  37   2  0.7858  0.4924
   2  37   2  36.703   1.320
  -1  38   2  0.3877  0.3981
   0  38   2  1.0792  0.5344
   1  38   2  1.8545  1.0582
  -9   1   3  7.5857  0.9115
  -8   1   3  17.424   1.048
  -7   1   3  89.939   2.462
  -6   1   3  5.9931  0.3248
  -5   1   3  375.22    8.48
  -4   1   3  200.63    4.59
  -3   1   3  325.99    7.44
  -2   1   3  611.89   13.74
  -1   1   3  114.25    2.60
   0   1   3 1894.88   42.79
   1   1   3  76.381   1.802
   2   1   3 1717.64   38.82
   3   1   3  673.80   15.17
   4   1   3  30.940   0.922
   5   1   3  290.95    6.66
   6   1   3  29.138   2.274
   8   1   3  42.486   1.519
  -9   2   3  20.745   1.236
  -8   2   3  22.694   1.184
  -7   2   3  8.4868  0.7020
  -6   2   3  97.724   2.326
  -5   2   3  39.144   0.985
  -4   2   3  196.99    4.55
  -3   2   3  354.67    8.03
  -2   2   3  319.88    7.21
  -1   2   3 1041.34   23.34
   0   2   3  1.6240  0.1153
   1   2   3  146.17    3.37
   2   2   3  305.27    6.90
   3   2   3  160.18    3.73
   4   2   3  227.63    5.22
   5   2   3  4.6939  0.3562
   6   2   3  85.056   2.378
   7   2   3  17.948   1.519
   8   2   3  3.8662  0.6601
  -9   3   3  1.1944  0.8592
  -8   3   3  7.0933  0.7439
  -7   3   3  18.828   1.048
  -6   3   3  1.0268  0.2515
  -5   3   3  114.01    2.65
  -4   3   3  31.600   0.786
  -3   3   3  42.402   1.058
  -2   3   3  445.94   10.03
  -1   3   3  0.6391  0.0943
   0   3   3  761.56   17.25
   1   3   3  38.631   0.974
   2   3   3  5.5531  0.2410
   3   3   3  153.00    3.61
   4   3   3  6.5275  0.3562
   5   3   3  54.441   1.718
   6   3   3  2.6927  0.5029
   7   3   3  17.958   2.305
   8   3   3  4.6206  0.9220
  -9   4   3  13.736   1.907
  -8   4   3  35.990   1.624
  -7   4   3  15.517   0.733
  -6   4   3  215.60    4.97
  -5   4   3  9.3878  0.3458
  -4   4   3  537.03   12.11
  -3   4   3  622.82   14.00
  -2   4   3  206.68    4.71
  -1   4   3 2431.03   54.45
   0   4   3  89.394   2.075
   1   4   3 1806.53   40.60
   2   4   3  284.85    6.44
   3   4   3  157.14    3.69
   4   4   3  555.95   12.63
   5   4   3  0.5972  0.4296
   6   4   3  165.00    4.51
   7   4   3  21.343   1.236
   8   4   3  12.877   1.142
  -8   5   3  0.5658  0.4715
  -7   5   3  5.5007  0.6601
  -6   5   3  1.2154  0.2515
  -5   5   3  35.403   0.912
  -4   5   3  27.147   0.775
  -3   5   3  52.377   1.299
  -2   5   3  99.149   2.284
  -1   5   3  0.1362  0.1781
   0   5   3  892.54   20.04
   1   5   3  8.7801  0.2829
   2   5   3  43.063   1.037
   3   5   3  26.058   0.775
   4   5   3  9.4612  0.4296
   5   5   3  15.905   0.744
   6   5   3  6.3703  0.5972
   7   5   3  5.1759  0.7334
   8   5   3  3.1013  0.7125
  -8   6   3  25.754   1.205
  -7   6   3  4.3377  0.6601
  -6   6   3  123.52    2.94
  -5   6   3  9.2831  0.3458
  -4   6   3  310.75    7.34
  -3   6   3  300.00    6.87
  -2   6   3  162.14    3.76
  -1   6   3 1370.93   30.75
   0   6   3  166.47    3.79
   1   6   3  830.17   18.64
   2   6   3  447.63   10.10
   3   6   3  264.20    6.13
   4   6   3  300.95    7.47
   5   6   3  2.6822  0.3562
   6   6   3  99.809   2.892
   7   6   3  52.524   1.896
   8   6   3  7.2714  1.0582
  -8   7   3  15.370   1.132
  -7   7   3  53.917   2.012
  -6   7   3  2.6089  0.3562
  -5   7   3  187.57    4.44
  -4   7   3  75.899   1.823
  -3   7   3  463.01   10.47
  -2   7   3  878.59   19.70
  -1   7   3  137.08    3.13
   0   7   3 1635.01   36.57
   1   7   3  351.84    8.02
   2   7   3  432.21    9.80
   3   7   3  393.68    8.99
   4   7   3  21.196   0.660
   5   7   3  198.64    4.68
   6   7   3  11.117   0.660
   7   7   3  38.232   1.624
   8   7   3  18.472   3.583
  -8   8   3  3.8767  0.6810
  -7   8   3  1.9279  0.4610
  -6   8   3  4.3901  0.4924
  -5   8   3  5.3121  0.3458
  -4   8   3  0.2829  0.1572
  -3   8   3  2.0222  0.2305
  -2   8   3  6.4227  0.2515
  -1   8   3  80.771   1.875
   0   8   3  16.879   0.492
   1   8   3  41.606   1.006
   2   8   3  4.6415  0.2934
   3   8   3  68.638   1.676
   4   8   3  43.628   1.100
   5   8   3  1.5611  0.3248
   6   8   3  27.042   1.027
   7   8   3  25.890   1.519
   8   8   3  1.2783  1.1001
  -8   9   3  24.633   1.132
  -7   9   3  81.829   2.200
  -6   9   3  0.5029  0.2934
  -5   9   3  302.01    7.19
  -4   9   3  380.84    8.61
  -3   9   3  327.08    7.45
  -2   9   3  999.31   22.40
  -1   9   3  19.404   0.629
   0   9   3  836.97   18.80
   1   9   3  285.79    6.46
   2   9   3  534.94   12.06
   3   9   3  722.39   16.31
   4   9   3  2.1479  0.2934
   5   9   3  246.89    5.93
   6   9   3  9.9431  0.7229
   7   9   3  33.758   2.378
   8   9   3  21.762   2.934
  -8  10   3  8.7487  0.9220
  -7  10   3  2.5356  0.4401
  -6  10   3  43.063   1.205
  -5  10   3  1.9383  0.2515
  -4  10   3  100.33    2.35
  -3  10   3  38.976   0.974
  -2  10   3  89.467   2.190
  -1  10   3  420.72    9.50
   0  10   3  0.8277  0.1153
   1  10   3  428.40    9.66
   2  10   3  211.91    4.88
   3  10   3  102.88    2.41
   4  10   3  64.845   1.645
   5  10   3  0.9325  0.4086
   6  10   3  23.595   1.132
   7  10   3  13.987   0.828
   8  10   3  7.2190  1.1106
  -8  11   3  5.7836  1.0897
  -7  11   3  27.147   1.184
  -6  11   3  1.6135  0.3248
  -5  11   3  126.22    3.27
  -4  11   3  26.655   0.765
  -3  11   3  30.332   0.870
  -2  11   3  323.66    7.38
  -1  11   3  0.8382  0.1781
   0  11   3  716.04   16.15
   1  11   3  44.540   1.100
   2  11   3  140.72    3.35
   3  11   3  230.18    5.27
   4  11   3  6.3075  0.3143
   5  11   3  87.623   2.221
   6  11   3  10.561   0.985
   7  11   3  28.771   1.404
   8  11   3  14.469   1.006
  -8  12   3  24.926   1.268
  -7  12   3  6.6218  0.5344
  -6  12   3  140.89    3.58
  -5  12   3  7.4809  0.3877
  -4  12   3  279.95    6.62
  -3  12   3  282.46    6.66
  -2  12   3  113.54    2.76
  -1  12   3 1087.66   24.51
   0  12   3  52.807   1.289
   1  12   3 1259.33   28.16
   2  12   3  371.58    8.56
   3  12   3  82.060   1.928
   4  12   3  397.30    9.14
   5  12   3  11.420   0.629
   6  12   3  95.974   2.651
   7  12   3  26.801   1.184
   8  12   3  7.3238  1.1211
  -8  13   3  0.5344  0.4610
  -7  13   3  0.2095  0.2200
  -6  13   3  3.1223  0.4296
  -5  13   3  0.6391  0.2619
  -4  13   3  2.3993  0.2200
  -3  13   3  0.3772  0.1467
  -2  13   3  10.373   0.388
  -1  13   3  2.4413  0.2829
   0  13   3  11.986   0.492
   1  13   3  28.562   1.006
   2  13   3  1.7497  0.1676
   3  13   3  2.1898  0.1781
   4  13   3  4.9035  0.2934
   5  13   3  6.5275  0.5553
   6  13   3  1.0268  0.4924
   7  13   3  0.3667  0.3562
   8  13   3  0.4191  0.5029
  -8  14   3  13.998   0.995
  -7  14   3  6.3808  0.7649
  -6  14   3  65.201   1.781
  -5  14   3  4.8196  0.3562
  -4  14   3  235.24    5.43
  -3  14   3  307.32    7.04
  -2  14   3  152.74    3.55
  -1  14   3  763.59   17.19
   0  14   3  13.705   0.576
   1  14   3  595.88   13.95
   2  14   3  457.57   10.40
   3  14   3  84.815   2.022
   4  14   3  298.49    6.83
   5  14   3  6.8313  0.4401
   6  14   3  68.408   2.106
   7  14   3  19.205   1.184
   8  14   3  12.018   0.953
  -8  15   3  7.9419  0.7125
  -7  15   3  40.317   1.498
  -6  15   3  1.5507  0.4401
  -5  15   3  80.834   2.075
  -4  15   3  44.938   1.163
  -3  15   3  201.74    4.61
  -2  15   3  486.04   11.07
  -1  15   3  1.5926  0.1886
   0  15   3  490.78   11.17
   1  15   3  286.18    6.54
   2  15   3  41.418   1.163
   3  15   3  133.06    3.08
   4  15   3  8.9687  0.4401
   5  15   3  79.472   2.274
   6  15   3  4.8616  0.7544
   7  15   3  17.267   1.414
   8  15   3  7.8791  0.8068
  -8  16   3  3.2375  0.6182
  -7  16   3  0.9954  0.4924
  -6  16   3  14.532   0.723
  -5  16   3  10.362   0.492
  -4  16   3  38.526   1.090
  -3  16   3  73.636   1.739
  -2  16   3  27.210   0.712
  -1  16   3  171.79    3.93
   0  16   3  25.492   0.723
   1  16   3  8.9897  0.3877
   2  16   3  95.419   2.221
   3  16   3  1.2783  0.2515
   4  16   3  34.251   1.006
   5  16   3  0.5344  0.2829
   6  16   3  8.7697  1.2573
   7  16   3  1.0687  0.6286
   8  16   3  0.5763  0.6391
  -8  17   3  5.5426  0.6706
  -7  17   3  51.162   1.509
  -6  17   3  1.8545  0.7125
  -5  17   3  131.94    3.19
  -4  17   3  49.192   1.257
  -3  17   3  237.73    5.42
  -2  17   3  448.98   10.26
  -1  17   3  2.9966  0.2305
   0  17   3  850.54   19.01
   1  17   3  236.12    5.36
   2  17   3  403.39    9.34
   3  17   3  268.81    6.14
   4  17   3  6.3808  0.6496
   5  17   3  171.33    4.59
   6  17   3  25.010   1.121
   7  17   3  29.547   1.519
  -7  18   3  1.3726  0.5239
  -6  18   3  8.8221  0.6286
  -5  18   3  7.0618  0.5448
  -4  18   3  34.450   0.995
  -3  18   3  57.930   1.404
  -2  18   3  13.181   0.461
  -1  18   3  77.230   1.855
   0  18   3  0.6601  0.1467
   1  18   3  18.535   0.566
   2  18   3  110.18    2.57
   3  18   3  5.8674  0.3038
   4  18   3  27.021   0.859
   5  18   3  0.5029  0.3353
   6  18   3  4.0757  0.5553
   7  18   3  1.8336  0.6915
  -7  19   3  20.861   0.891
  -6  19   3  0.4610  0.3772
  -5  19   3  96.047   2.410
  -4  19   3  12.259   0.503
  -3  19   3  72.242   1.718
  -2  19   3  249.49    5.69
  -1  19   3  3.2795  0.2095
   0  19   3  421.28    9.49
   1  19   3  51.644   1.236
   2  19   3  113.52    2.63
   3  19   3  220.98    5.08
   4  19   3  3.1852  0.3353
   5  19   3  84.606   2.357
   6  19   3  16.575   0.838
   7  19   3  12.290   1.394
  -7  20   3  4.4110  0.6182
  -6  20   3  69.696   1.896
  -5  20   3  16.345   0.733
  -4  20   3  80.551   1.980
  -3  20   3  139.64    3.26
  -2  20   3  40.433   1.037
  -1  20   3  344.30    7.80
   0  20   3  6.6113  0.3248
   1  20   3  358.39    8.10
   2  20   3  114.04    2.63
   3  20   3  28.761   0.807
   4  20   3  191.46    4.47
   5  20   3  0.7649  0.4924
   6  20   3  73.709   2.714
   7  20   3  11.200   0.870
  -7  21   3  0.4715  0.5448
  -6  21   3  0.4086  0.3667
  -5  21   3  3.0280  0.4715
  -4  21   3  1.3621  0.2934
  -3  21   3  24.088   0.712
  -2  21   3  3.7300  0.2515
  -1  21   3  22.956   0.671
   0  21   3  12.259   0.471
   1  21   3  7.4181  0.3143
   2  21   3  2.5565  0.2095
   3  21   3  1.2678  0.2619
   4  21   3  1.5926  0.3143
   5  21   3  4.2329  0.6810
   6  21   3  0.5029  0.5553
   7  21   3  0.6391  0.5658
  -7  22   3  8.1934  0.8382
  -6  22   3  85.140   2.399
  -5  22   3  13.139   0.943
  -4  22   3  140.96    3.61
  -3  22   3  214.23    4.93
  -2  22   3  26.319   0.744
  -1  22   3  279.72    6.37
   0  22   3  16.481   0.513
   1  22   3  258.80    5.91
   2  22   3  218.99    5.23
   3  22   3  34.639   0.964
   4  22   3  131.52    3.20
   5  22   3  3.5938  0.4610
   6  22   3  32.459   2.316
   7  22   3  6.6113  2.0117
  -7  23   3  14.836   0.932
  -6  23   3  0.4505  0.3877
  -5  23   3  21.626   1.373
  -4  23   3  3.5414  0.4296
  -3  23   3  18.388   0.629
  -2  23   3  60.183   1.498
  -1  23   3  1.8859  0.2515
   0  23   3  142.65    3.29
   1  23   3  13.684   0.534
   2  23   3  94.088   2.232
   3  23   3  48.050   1.257
   4  23   3  12.741   0.597
   5  23   3  53.634   1.624
   6  23   3  10.100   0.807
   7  23   3  16.533   1.121
  -7  24   3  2.2527  1.1001
  -6  24   3  17.120   1.153
  -5  24   3  1.5716  0.5029
  -4  24   3  47.746   1.802
  -3  24   3  12.521   0.723
  -2  24   3  10.153   0.671
  -1  24   3  115.76    2.75
   0  24   3  0.8801  0.2095
   1  24   3  125.55    2.92
   2  24   3  48.940   1.247
   3  24   3  19.561   0.880
   4  24   3  19.918   0.775
   5  24   3  0.7125  0.5344
   6  24   3  8.5182  0.7753
  -6  25   3  0.4505  0.5239
  -5  25   3  53.048   1.781
  -4  25   3  55.929   1.739
  -3  25   3  130.36    3.13
  -2  25   3  207.92    4.93
  -1  25   3  10.142   0.524
   0  25   3  220.45    5.05
   1  25   3  99.788   2.399
   2  25   3  75.710   1.917
   3  25   3  126.62    3.08
   4  25   3  6.6323  0.5029
   5  25   3  108.43    2.80
   6  25   3  4.9035  0.6915
  -6  26   3  1.0582  0.7858
  -5  26   3  2.3574  0.5972
  -4  26   3  1.5821  0.4820
  -3  26   3  6.0350  0.5972
  -2  26   3  2.1269  0.3458
  -1  26   3  5.7102  0.3772
   0  26   3  1.1211  0.2410
   1  26   3  0.3458  0.2305
   2  26   3  2.9127  0.3562
   3  26   3  7.0514  0.4505
   4  26   3  0.3981  0.3562
   5  26   3  0.4296  0.4401
   6  26   3  1.0268  0.6182
  -6  27   3  0.8382  0.6706
  -5  27   3  62.278   2.064
  -4  27   3  12.028   0.870
  -3  27   3  36.619   1.561
  -2  27   3  131.43    3.22
  -1  27   3  2.3155  0.3353
   0  27   3  168.16    4.11
   1  27   3  6.7789  0.4191
   2  27   3  56.977   1.551
   3  27   3  80.436   2.022
   4  27   3  4.4739  0.6810
   5  27   3  54.326   1.823
   6  27   3  4.0757  0.9430
  -6  28   3  37.457   1.980
  -5  28   3  4.0548  0.8172
  -4  28   3  47.767   1.938
  -3  28   3  47.086   1.697
  -2  28   3  8.4553  0.6391
  -1  28   3  130.20    3.22
   0  28   3  25.680   0.922
   1  28   3  89.551   2.200
   2  28   3  34.041   1.645
   3  28   3  11.546   0.629
   4  28   3  45.829   1.624
   5  28   3  0.4924  0.5553
  -5  29   3  2.6194  0.8172
  -4  29   3  1.6974  1.2154
  -3  29   3  10.163   0.765
  -2  29   3  12.447   0.786
  -1  29   3  0.7753  0.3667
   0  29   3  6.1608  0.5553
   1  29   3  12.353   0.744
   2  29   3  1.5821  0.4296
   3  29   3  1.5088  0.5239
   4  29   3  1.5507  0.5239
   5  29   3  1.6135  0.6286
  -5  30   3  3.6043  0.8382
  -4  30   3  44.948   1.676
  -3  30   3  45.179   1.404
  -2  30   3  21.259   1.184
  -1  30   3  117.15    2.84
   0  30   3  0.3143  0.2829
   1  30   3  157.13    3.70
   2  30   3  43.377   1.352
   3  30   3  50.145   1.875
   4  30   3  77.890   3.573
   5  30   3  0.5763  0.5029
  -5  31   3  10.341   1.896
  -4  31   3  15.528   1.037
  -3  31   3  3.5309  0.5448
  -2  31   3  21.206   0.849
  -1  31   3  2.7032  0.5448
   0  31   3  10.016   0.597
   1  31   3  2.5460  0.3772
   2  31   3  8.1620  0.7439
   3  31   3  32.564   1.289
   4  31   3  0.4086  0.4191
   5  31   3  8.1934  1.1316
  -4  32   3  26.529   1.373
  -3  32   3  30.395   1.257
  -2  32   3  11.620   0.775
  -1  32   3  39.657   1.247
   0  32   3  1.9907  0.4610
   1  32   3  27.503   1.383
   2  32   3  38.966   1.446
   3  32   3  9.5345  0.7753
   4  32   3  41.166   1.687
  -4  33   3  16.816   1.090
  -3  33   3  28.520   1.121
  -2  33   3  52.398   1.530
  -1  33   3  0.4191  0.4086
   0  33   3  87.613   2.263
   1  33   3  21.762   1.215
   2  33   3  53.299   1.614
   3  33   3  27.996   1.247
   4  33   3  2.1479  0.7753
  -4  34   3  0.3562  0.4296
  -3  34   3  0.4401  0.4086
  -2  34   3  0.3877  0.3667
  -1  34   3  0.4191  0.4924
   0  34   3  0.9639  0.4924
   1  34   3  0.6601  0.4820
   2  34   3  1.6345  0.5658
   3  34   3  1.0477  0.6286
  -3  35   3  14.794   1.006
  -2  35   3  56.578   1.718
  -1  35   3  0.2305  0.2515
   0  35   3  72.840   1.970
   1  35   3  10.100   1.561
   2  35   3  28.122   1.132
   3  35   3  38.725   1.467
  -3  36   3  8.2667  2.0326
  -2  36   3  10.477   0.786
  -1  36   3  48.521   1.519
   0  36   3  1.4354  0.5867
   1  36   3  33.706   1.362
   2  36   3  7.7114  0.6706
  -2  37   3  7.8372  0.7963
  -1  37   3  1.4878  0.5448
   0  37   3  11.012   1.058
   1  37   3  2.3050  0.6496
   2  37   3  7.9210  1.9488
   0  38   3  2.5670  0.8696
  -9   0   4  0.4296  0.5239
  -8   0   4  24.612   1.236
  -7   0   4  3.7405  0.6601
  -6   0   4  145.09    3.51
  -5   0   4  69.267   1.959
  -4   0   4  131.67    3.08
  -3   0   4 1086.96   24.21
  -2   0   4  68.711   1.655
  -1   0   4 1003.13   22.73
   0   0   4 1154.30   25.97
   1   0   4  595.47   13.75
   2   0   4 1800.95   41.92
   3   0   4  0.2934  0.2515
   4   0   4  403.01    9.16
   5   0   4  169.91    4.08
   6   0   4  28.467   3.416
   8   0   4  0.3981  0.4820
  -9   1   4  1.8650  1.1211
  -8   1   4  2.6613  0.6810
  -7   1   4  14.312   0.912
  -6   1   4  7.3028  0.3667
  -5   1   4  9.3355  0.3667
  -4   1   4  110.47    2.55
  -3   1   4  0.7125  0.1781
  -2   1   4  701.45   15.75
  -1   1   4  48.385   1.142
   0   1   4  114.40    2.64
   1   1   4  188.72    4.30
   2   1   4  373.46    8.43
   3   1   4  124.15    2.95
   4   1   4  11.221   0.398
   5   1   4  19.981   0.849
   6   1   4  3.5728  0.5239
   8   1   4  4.5368  0.6810
  -9   2   4  0.6915  0.7649
  -8   2   4  19.991   0.901
  -7   2   4  1.3830  0.3877
  -6   2   4  65.662   1.697
  -5   2   4  137.06    3.16
  -4   2   4  104.44    2.48
  -3   2   4  529.18   11.92
  -2   2   4  23.910   0.608
  -1   2   4 1063.63   24.07
   0   2   4  814.81   18.58
   1   2   4  278.16    6.34
   2   2   4 1030.96   23.09
   3   2   4  74.799   1.834
   4   2   4  238.96    6.29
   5   2   4  76.308   2.085
   6   2   4  13.809   1.121
   8   2   4  0.9535  0.9430
  -8   3   4  0.4820  0.5344
  -7   3   4  71.739   1.917
  -6   3   4  37.415   1.079
  -5   3   4  92.139   2.158
  -4   3   4  340.48    7.77
  -3   3   4  10.027   0.388
  -2   3   4 1185.38   26.56
  -1   3   4  552.39   12.43
   0   3   4  813.46   18.28
   1   3   4 1151.30   25.80
   2   3   4  16.156   0.440
   3   3   4  423.31    9.68
   4   3   4  74.694   1.844
   5   3   4  137.58    3.33
   6   3   4  99.473   2.609
   7   3   4  9.1469  1.2783
   8   3   4  31.265   2.316
  -8   4   4  0.4505  0.4191
  -7   4   4  0.7334  0.4086
  -6   4   4  2.1898  0.2410
  -5   4   4  2.7032  0.1991
  -4   4   4  0.9954  0.1467
  -3   4   4  7.8791  0.5134
  -2   4   4  1.1420  0.1257
  -1   4   4  56.327   1.320
   0   4   4  1.8231  0.1467
   1   4   4  56.956   1.341
   2   4   4  4.1491  0.1991
   3   4   4  2.8184  0.2934
   4   4   4  2.2736  0.3143
   5   4   4  0.9744  0.2829
   6   4   4  3.2271  0.4924
   7   4   4  0.2619  0.3248
   8   4   4  0.9325  0.9325
  -8   5   4  0.3353  0.3562
  -7   5   4  77.209   2.284
  -6   5   4  45.839   1.194
  -5   5   4  126.51    2.93
  -4   5   4  429.60    9.80
  -3   5   4  51.067   1.299
  -2   5   4 1325.58   29.65
  -1   5   4  394.80    8.91
   0   5   4  769.88   17.34
   1   5   4 1594.30   35.73
   2   5   4  55.028   1.320
   3   5   4  817.31   18.55
   4   5   4  107.72    2.60
   5   5   4  162.14    3.82
   6   5   4  122.39    3.12
   7   5   4  2.0431  0.7020
   8   5   4  30.510   1.435
  -8   6   4  18.315   1.048
  -7   6   4  9.9851  0.5867
  -6   6   4  28.792   0.817
  -5   6   4  79.336   1.875
  -4   6   4  20.620   0.608
  -3   6   4  33.999   1.006
  -2   6   4  11.923   0.419
  -1   6   4  338.22    7.64
   0   6   4  373.04    8.46
   1   6   4  418.18    9.44
   2   6   4  327.89    7.44
   3   6   4  4.2224  0.2515
   4   6   4  163.37    3.97
   5   6   4  48.773   1.310
   6   6   4  25.680   1.132
   7   6   4  69.361   2.253
   8   6   4  0.7125  0.7229
  -8   7   4  0.7649  0.5658
  -7   7   4  22.254   0.859
  -6   7   4  13.820   0.524
  -5   7   4  42.130   1.079
  -4   7   4  17.497   0.482
  -3   7   4  68.596   1.771
  -2   7   4  402.56    9.10
  -1   7   4  74.390   1.739
   0   7   4  731.86   16.51
   1   7   4  485.52   11.00
   2   7   4  5.3645  0.2515
   3   7   4  204.91    4.70
   4   7   4  4.2539  0.3248
   5   7   4  49.831   1.394
   6   7   4  36.399   1.257
   7   7   4  2.6403  1.3935
   8   7   4  28.834   1.708
  -8   8   4  48.039   2.661
  -7   8   4  0.5867  0.3772
  -6   8   4  125.66    2.98
  -5   8   4  152.22    3.54
  -4   8   4  30.091   0.765
  -3   8   4 1348.44   30.30
  -2   8   4  19.237   0.545
  -1   8   4 1173.29   26.38
   0   8   4  387.44    8.75
   1   8   4  66.742   1.593
   2   8   4 1077.14   24.32
   3   8   4  35.885   0.901
   4   8   4  427.82   10.04
   5   8   4  117.98    2.86
   6   8   4  45.609   1.373
   7   8   4  43.586   1.792
   8   8   4  0.4296  0.5134
  -8   9   4  0.4820  0.4505
  -7   9   4  1.8126  0.4296
  -6   9   4  3.9395  0.3248
  -5   9   4  2.8499  0.2619
  -4   9   4  8.5811  0.4191
  -3   9   4  31.569   0.817
  -2   9   4  0.1467  0.1153
  -1   9   4  8.8744  0.3458
   0   9   4  9.8279  0.3248
   1   9   4  2.5251  0.2200
   2   9   4  6.5799  0.3981
   3   9   4  61.922   1.467
   4   9   4  1.3306  0.2095
   5   9   4  2.8708  0.3248
   6   9   4  4.6311  0.8172
   7   9   4  0.8801  0.5658
   8   9   4  4.0443  1.0058
  -8  10   4  31.380   1.310
  -7  10   4  0.5658  0.3877
  -6  10   4  106.04    2.76
  -5  10   4  116.60    2.76
  -4  10   4  133.88    3.17
  -3  10   4  578.92   13.00
  -2  10   4  66.207   1.624
  -1  10   4  780.10   17.54
   0  10   4  529.76   11.94
   1  10   4  334.45    7.59
   2  10   4  512.23   11.60
   3  10   4  3.7614  0.2200
   4  10   4  199.55    4.62
   5  10   4  59.921   1.551
   6  10   4  28.866   1.058
   7  10   4  33.214   1.414
   8  10   4  3.2585  2.2422
  -8  11   4  0.7963  0.9535
  -7  11   4  47.914   1.362
  -6  11   4  28.970   1.027
  -5  11   4  89.446   2.169
  -4  11   4  251.58    5.83
  -3  11   4  12.709   0.482
  -2  11   4  456.19   10.33
  -1  11   4  162.10    3.73
   0  11   4  383.86    8.69
   1  11   4  683.92   15.39
   2  11   4  27.703   0.817
   3  11   4  394.46    8.91
   4  11   4  25.230   0.723
   5  11   4  90.452   2.305
   6  11   4  56.180   2.148
   7  11   4  5.5112  0.6706
   8  11   4  34.419   1.530
  -8  12   4  3.5623  0.6810
  -7  12   4  0.6391  0.5134
  -6  12   4  17.435   0.838
  -5  12   4  27.891   0.817
  -4  12   4  15.873   0.597
  -3  12   4  41.501   1.037
  -2  12   4  0.5029  0.1781
  -1  12   4  83.286   1.980
   0  12   4  49.873   1.226
   1  12   4  53.624   1.362
   2  12   4  129.78    3.01
   3  12   4  3.4366  0.2619
   4  12   4  26.948   0.765
   5  12   4  3.3318  0.3667
   6  12   4  2.1898  0.4924
   7  12   4  3.2585  0.6391
   8  12   4  1.0268  0.8068
  -8  13   4  0.4086  0.4820
  -7  13   4  75.763   2.095
  -6  13   4  27.200   0.985
  -5  13   4  136.19    3.21
  -4  13   4  291.40    6.67
  -3  13   4  8.9583  0.3458
  -2  13   4  629.85   14.61
  -1  13   4  165.82    3.87
   0  13   4  578.42   13.11
   1  13   4  595.45   13.74
   2  13   4  247.25    5.64
   3  13   4  551.17   12.37
   4  13   4  47.159   1.205
   5  13   4  145.04    4.17
   6  13   4  104.51    2.80
   7  13   4  5.5216  0.6601
   8  13   4  34.303   2.169
  -8  14   4  14.511   0.838
  -7  14   4  1.7183  0.7334
  -6  14   4  12.772   0.744
  -5  14   4  62.614   1.551
  -4  14   4  10.582   0.430
  -3  14   4  104.67    2.66
  -2  14   4  8.2982  0.3772
  -1  14   4  166.55    3.83
   0  14   4  125.57    3.22
   1  14   4  2.2317  0.1991
   2  14   4  57.008   1.362
   3  14   4  14.941   0.524
   4  14   4  50.763   1.404
   5  14   4  5.9722  0.5763
   6  14   4  14.050   1.079
   7  14   4  11.253   1.236
   8  14   4  0.3667  0.3772
  -8  15   4  1.1944  0.5867
  -7  15   4  36.807   1.215
  -6  15   4  19.939   0.859
  -5  15   4  26.110   0.912
  -4  15   4  188.06    4.52
  -3  15   4  1.3726  0.1676
  -2  15   4  468.92   10.63
  -1  15   4  23.260   0.608
   0  15   4  225.27    5.15
   1  15   4  124.45    2.87
   2  15   4  1.0058  0.1467
   3  15   4  322.87    7.32
   4  15   4  15.056   0.534
   5  15   4  74.579   1.917
   6  15   4  22.506   0.953
   7  15   4  2.8080  0.7020
   8  15   4  11.902   0.901
  -8  16   4  46.049   1.530
  -7  16   4  9.9222  0.7125
  -6  16   4  100.13    2.59
  -5  16   4  83.443   2.064
  -4  16   4  18.975   0.618
  -3  16   4  315.08    7.30
  -2  16   4  2.2317  0.1781
  -1  16   4  518.23   11.72
   0  16   4  302.25    6.85
   1  16   4  163.75    3.80
   2  16   4  446.90   10.13
   3  16   4  10.593   0.367
   4  16   4  191.69    4.47
   5  16   4  45.986   1.310
   6  16   4  37.227   1.875
   7  16   4  60.738   3.468
  -8  17   4  0.7125  0.5134
  -7  17   4  0.4924  0.4086
  -6  17   4  1.3726  0.4820
  -5  17   4  0.3562  0.2619
  -4  17   4  0.6601  0.2410
  -3  17   4  1.7602  0.2200
  -2  17   4  0.7334  0.1572
  -1  17   4  11.682   0.377
   0  17   4  0.7229  0.1467
   1  17   4  17.749   0.482
   2  17   4  1.1525  0.2200
   3  17   4  30.144   0.786
   4  17   4  1.1735  0.2829
   5  17   4  0.6077  0.3562
   6  17   4  0.5029  0.5658
   7  17   4  1.5507  0.6706
  -7  18   4  3.7090  0.5448
  -6  18   4  62.708   1.708
  -5  18   4  82.479   2.043
  -4  18   4  76.758   2.095
  -3  18   4  315.11    7.15
  -2  18   4  7.0618  0.2829
  -1  18   4  374.21    8.48
   0  18   4  264.16    5.99
   1  18   4  158.87    3.63
   2  18   4  360.32    8.19
   3  18   4  3.6462  0.3038
   4  18   4  235.07    5.66
   5  18   4  50.240   1.718
   6  18   4  25.376   1.058
   7  18   4  49.391   1.729
  -7  19   4  23.669   1.027
  -6  19   4  10.844   0.786
  -5  19   4  29.641   0.932
  -4  19   4  87.519   2.200
  -3  19   4  3.0175  0.2619
  -2  19   4  184.60    4.24
  -1  19   4  28.069   0.754
   0  19   4  207.30    4.73
   1  19   4  139.78    3.27
   2  19   4  13.956   0.440
   3  19   4  122.70    2.88
   4  19   4  14.333   0.618
   5  19   4  38.704   1.435
   6  19   4  19.027   1.100
   7  19   4  5.5950  1.0687
  -7  20   4  1.2049  0.7963
  -6  20   4  12.646   0.744
  -5  20   4  16.492   0.692
  -4  20   4  10.760   0.660
  -3  20   4  31.663   0.891
  -2  20   4  3.2166  0.2829
  -1  20   4  111.57    2.61
   0  20   4  54.525   1.331
   1  20   4  38.515   1.027
   2  20   4  55.154   1.320
   3  20   4  0.2934  0.2095
   4  20   4  37.635   1.121
   5  20   4  9.4088  0.5658
   6  20   4  7.4914  0.6391
   7  20   4  13.987   2.399
  -7  21   4  48.731   1.917
  -6  21   4  16.764   0.828
  -5  21   4  74.024   1.991
  -4  21   4  257.86    5.94
  -3  21   4  1.0582  0.2305
  -2  21   4  391.06    8.85
  -1  21   4  67.685   1.802
   0  21   4  164.14    3.78
   1  21   4  294.55    6.72
   2  21   4  17.057   0.524
   3  21   4  218.05    5.03
   4  21   4  34.419   1.006
   5  21   4  62.016   1.697
   6  21   4  28.708   1.163
   7  21   4  5.9303  0.8801
  -7  22   4  1.0373  0.6077
  -6  22   4  5.8360  0.6077
  -5  22   4  2.5984  0.4401
  -4  22   4  37.541   1.121
  -3  22   4  4.2120  0.3038
  -2  22   4  6.0979  0.3353
  -1  22   4  29.117   0.953
   0  22   4  52.880   1.299
   1  22   4  27.294   0.953
   2  22   4  16.795   0.639
   3  22   4  1.3935  0.2829
   4  22   4  2.9337  0.3877
   5  22   4  0.4296  0.4924
   6  22   4  0.4086  0.3772
   7  22   4  3.1118  1.5192
  -7  23   4  24.266   3.028
  -6  23   4  10.268   0.733
  -5  23   4  60.057   2.211
  -4  23   4  104.04    2.61
  -3  23   4  0.1153  0.1257
  -2  23   4  134.26    3.15
  -1  23   4  69.487   1.708
   0  23   4  109.93    2.58
   1  23   4  109.56    2.60
   2  23   4  19.100   0.597
   3  23   4  195.30    4.55
   4  23   4  12.919   0.650
   5  23   4  17.267   0.775
   6  23   4  26.571   1.132
  -7  24   4  1.0582  0.9744
  -6  24   4  26.403   1.111
  -5  24   4  27.964   1.226
  -4  24   4  5.3540  0.6496
  -3  24   4  152.49    3.63
  -2  24   4  3.6147  0.3353
  -1  24   4  232.55    5.42
   0  24   4  69.518   1.834
   1  24   4  37.593   1.037
   2  24   4  194.06    4.60
   3  24   4  0.5553  0.3038
   4  24   4  93.658   2.724
   5  24   4  17.194   0.775
   6  24   4  21.971   1.079
  -6  25   4  1.5821  0.8592
  -5  25   4  0.3981  0.4191
  -4  25   4  3.1223  0.4820
  -3  25   4  0.6077  0.3458
  -2  25   4  0.3877  0.4401
  -1  25   4  0.3772  0.2515
   0  25   4  5.1130  0.3248
   1  25   4  12.196   0.482
   2  25   4  5.8255  0.3772
   3  25   4  9.0421  0.6182
   4  25   4  1.5507  0.4505
   5  25   4  4.2539  0.6706
   6  25   4  3.3738  0.6077
  -6  26   4  31.726   1.540
  -5  26   4  43.366   1.771
  -4  26   4  20.567   0.880
  -3  26   4  148.07    5.43
  -2  26   4  4.0862  0.4296
  -1  26   4  205.29    5.03
   0  26   4  118.09    2.80
   1  26   4  58.234   1.519
   2  26   4  146.24    3.46
   3  26   4  2.0955  0.5867
   4  26   4  92.412   2.588
   5  26   4  40.223   1.634
   6  26   4  15.266   0.849
  -6  27   4  8.8011  1.6135
  -5  27   4  6.1817  0.8487
  -4  27   4  23.134   0.964
  -3  27   4  2.6927  0.4715
  -2  27   4  44.236   1.310
  -1  27   4  14.166   0.597
   0  27   4  30.385   1.048
   1  27   4  40.475   1.079
   2  27   4  1.0792  0.3877
   3  27   4  36.975   1.373
   4  27   4  1.0163  0.5029
   5  27   4  9.8803  0.9954
   6  27   4  5.2492  0.6391
  -6  28   4  6.6427  1.6450
  -5  28   4  16.282   1.100
  -4  28   4  9.6498  0.8906
  -3  28   4  50.355   1.488
  -2  28   4  3.9605  0.4715
  -1  28   4  60.466   1.792
   0  28   4  41.627   1.278
   1  28   4  2.9547  0.3353
   2  28   4  36.043   1.383
   3  28   4  1.9069  0.5029
   4  28   4  28.551   1.153
   5  28   4  5.3330  1.0792
  -5  29   4  32.931   2.536
  -4  29   4  48.532   1.593
  -3  29   4  5.4064  0.7229
  -2  29   4  119.29    2.98
  -1  29   4  45.032   1.289
   0  29   4  89.373   2.211
   1  29   4  191.70    4.46
   2  29   4  10.739   0.639
   3  29   4  63.839   2.431
   4  29   4  8.8221  0.8592
   5  29   4  23.438   1.037
  -5  30   4  0.8172  0.6286
  -4  30   4  0.5029  0.5658
  -3  30   4  0.7334  0.4715
  -2  30   4  0.6391  0.4924
  -1  30   4  0.5553  0.3981
   0  30   4  5.8884  0.4610
   1  30   4  4.2120  0.3981
   2  30   4  0.4401  0.3772
   3  30   4  0.4086  0.3981
   4  30   4  6.4437  1.6554
   5  30   4  0.7649  0.6810
  -5  31   4  11.808   0.985
  -4  31   4  47.243   2.546
  -3  31   4  0.4505  0.3877
  -2  31   4  98.970   2.745
  -1  31   4  8.6230  0.6810
   0  31   4  58.276   1.572
   1  31   4  42.769   1.205
   2  31   4  0.9639  0.5029
   3  31   4  108.03    4.85
   4  31   4  8.4553  0.8696
  -4  32   4  3.6986  0.7753
  -3  32   4  65.348   1.813
  -2  32   4  3.5728  0.5658
  -1  32   4  54.755   1.561
   0  32   4  37.939   1.205
   1  32   4  7.7533  0.5239
   2  32   4  57.700   1.697
   3  32   4  3.1118  0.7439
   4  32   4  14.826   1.016
  -4  33   4  6.1293  0.8172
  -3  33   4  0.4505  0.3981
  -2  33   4  10.048   1.016
  -1  33   4  3.7405  0.6182
   0  33   4  10.352   0.639
   1  33   4  10.079   0.692
   2  33   4  0.5239  0.5029
   3  33   4  8.6439  0.7649
   4  33   4  6.8942  0.8382
  -3  34   4  57.228   1.834
  -2  34   4  1.1420  0.5763
  -1  34   4  51.141   1.509
   0  34   4  50.984   1.834
   1  34   4  20.620   0.943
   2  34   4  78.854   2.179
   3  34   4  0.3772  0.3772
  -3  35   4  0.4715  0.4924
  -2  35   4  9.6498  0.7229
  -1  35   4  4.8616  0.5658
   0  35   4  8.0258  0.7020
   1  35   4  5.6788  1.1525
   2  35   4  0.5972  0.5239
   3  35   4  8.6230  0.7963
  -2  36   4  3.0070  0.6706
  -1  36   4  30.018   1.268
   0  36   4  27.661   1.540
   1  36   4  10.373   0.786
   2  36   4  34.586   1.383
  -1  37   4  1.5402  0.5448
   0  37   4  26.026   1.205
   1  37   4  36.556   1.425
  -8   1   5  22.453   1.299
  -7   1   5  31.506   0.943
  -6   1   5  147.19    3.52
  -5   1   5  15.873   0.482
  -4   1   5  500.98   11.28
  -3   1   5  168.42    3.92
  -2   1   5  514.75   11.60
  -1   1   5  736.20   16.61
   0   1   5  170.68    3.91
   1   1   5 1409.01   31.75
   2   1   5  7.5228  0.2724
   3   1   5  884.35   19.87
   4   1   5  339.50    7.69
   5   1   5  28.729   0.828
   6   1   5  163.05    4.23
  -8   2   5  38.285   1.477
  -7   2   5  29.693   0.912
  -6   2   5  18.199   0.660
  -5   2   5  180.87    4.15
  -4   2   5  28.415   0.744
  -3   2   5  296.12    6.86
  -2   2   5  371.85    8.40
  -1   2   5  718.37   16.25
   0   2   5  992.71   22.60
   1   2   5  11.410   0.367
   2   2   5  320.45    7.25
   3   2   5  312.44    7.14
   4   2   5  83.935   1.980
   5   2   5  105.07    2.54
   6   2   5  3.4261  0.4401
  -8   3   5  1.0163  0.5134
  -7   3   5  17.351   0.681
  -6   3   5  29.966   0.817
  -5   3   5  1.1944  0.1886
  -4   3   5  230.17    5.26
  -3   3   5  42.581   1.100
  -2   3   5  65.348   1.540
  -1   3   5  246.39    5.62
   0   3   5  6.6532  0.2410
   1   3   5  312.81    7.09
   2   3   5  32.774   0.859
   3   3   5  59.648   1.498
   4   3   5  67.391   1.781
   5   3   5  5.7521  0.3877
   6   3   5  21.887   0.880
   7   3   5  0.5658  0.5867
   8   3   5  12.762   1.771
  -8   4   5  41.407   1.373
  -7   4   5  59.303   1.855
  -6   4   5  38.138   1.006
  -5   4   5  335.89    7.61
  -4   4   5  13.568   0.461
  -3   4   5  976.84   22.33
  -2   4   5  566.72   12.76
  -1   4   5  306.19    6.93
   0   4   5 1788.24   40.82
   1   4   5  60.906   1.456
   2   4   5 1085.94   24.32
   3   4   5  102.50    2.40
   4   4   5  148.96    3.57
   5   4   5  267.36    6.14
   6   4   5  1.4354  0.5029
   7   4   5  85.884   3.300
   8   4   5  11.923   1.781
  -8   5   5  0.7544  0.8592
  -7   5   5  1.1316  0.6077
  -6   5   5  15.234   0.513
  -5   5   5  1.7078  0.1991
  -4   5   5  71.237   1.666
  -3   5   5  21.950   0.754
  -2   5   5  46.813   1.132
  -1   5   5  95.073   2.221
   0   5   5  2.9651  0.1886
   1   5   5  450.52   10.16
   2   5   5  11.085   0.377
   3   5   5  55.709   1.352
   4   5   5  6.2760  0.3143
   5   5   5  7.8162  0.4715
   6   5   5  10.666   0.618
   7   5   5  0.7753  0.6496
   8   5   5  8.1410  1.6135
  -8   6   5  27.346   1.226
  -7   6   5  44.592   1.614
  -6   6   5  15.727   0.555
  -5   6   5  203.88    4.66
  -4   6   5  2.8289  0.2095
  -3   6   5  309.17    7.06
  -2   6   5  288.08    6.55
  -1   6   5  260.24    5.90
   0   6   5 1180.38   26.46
   1   6   5  4.3691  0.2200
   2   6   5  540.94   12.23
   3   6   5  172.96    3.99
   4   6   5  154.34    3.59
   5   6   5  133.12    3.22
   6   6   5  0.4820  0.5344
   7   6   5  58.601   3.761
   8   6   5  17.885   2.420
  -8   7   5  9.3564  0.8068
  -7   7   5  35.079   1.100
  -6   7   5  100.72    2.45
  -5   7   5  8.8535  0.3353
  -4   7   5  356.42    8.07
  -3   7   5  134.47    3.11
  -2   7   5  563.12   12.70
  -1   7   5  835.41   18.75
   0   7   5  121.44    2.81
   1   7   5  975.16   21.85
   2   7   5  115.50    2.69
   3   7   5  260.16    5.93
   4   7   5  166.12    3.87
   5   7   5  29.148   0.922
   6   7   5  97.525   2.515
   7   7   5  0.7858  0.7020
   8   7   5  26.466   1.645
  -8   8   5  1.4354  0.6810
  -7   8   5  7.9734  0.5344
  -6   8   5  1.2678  0.3562
  -5   8   5  5.5321  0.2829
  -4   8   5  8.9164  0.3877
  -3   8   5  16.544   0.492
  -2   8   5  16.324   0.545
  -1   8   5  15.035   0.440
   0   8   5  22.108   0.587
   1   8   5  8.4972  0.3143
   2   8   5  43.052   1.100
   3   8   5  4.6415  0.3248
   4   8   5  14.606   0.513
   5   8   5  9.2516  0.4401
   6   8   5  0.7544  0.4610
   7   8   5  11.431   1.750
   8   8   5  6.1608  1.0582
  -8   9   5  9.8174  0.8801
  -7   9   5  41.679   1.257
  -6   9   5  95.356   2.619
  -5   9   5  11.881   0.451
  -4   9   5  454.75   10.24
  -3   9   5  263.23    6.01
  -2   9   5  741.14   16.67
  -1   9   5  975.29   21.87
   0   9   5  58.810   1.404
   1   9   5  808.18   18.18
   2   9   5  135.17    3.28
   3   9   5  364.51    8.27
   4   9   5  387.51    8.78
   5   9   5  8.0048  0.4401
   6   9   5  119.11    2.95
   7   9   5  4.4948  0.7125
   8   9   5  11.861   1.236
  -8  10   5  4.8406  0.7229
  -7  10   5  12.206   0.639
  -6  10   5  8.3820  0.4191
  -5  10   5  82.594   1.970
  -4  10   5  0.9115  0.1781
  -3  10   5  87.120   2.095
  -2  10   5  96.194   2.326
  -1  10   5  97.807   2.284
   0  10   5  371.12    8.40
   1  10   5  20.159   0.597
   2  10   5  247.48    5.64
   3  10   5  94.245   2.295
   4  10   5  47.557   1.205
   5  10   5  23.616   0.775
   6  10   5  1.4354  0.4191
   7  10   5  17.131   1.373
   8  10   5  1.9069  1.0163
  -8  11   5  1.3726  0.7020
  -7  11   5  11.452   0.639
  -6  11   5  38.662   1.079
  -5  11   5  0.7858  0.2305
  -4  11   5  186.44    4.27
  -3  11   5  20.410   0.545
  -2  11   5  47.935   1.184
  -1  11   5  243.36    5.67
   0  11   5  5.9407  0.2829
   1  11   5  370.89    8.49
   2  11   5  22.904   0.618
   3  11   5  110.74    2.58
   4  11   5  81.232   1.959
   5  11   5  2.5251  0.3353
   6  11   5  29.714   1.163
   7  11   5  3.6357  1.1944
   8  11   5  10.205   1.813
  -8  12   5  14.522   1.865
  -7  12   5  31.286   1.027
  -6  12   5  20.243   0.702
  -5  12   5  177.22    4.09
  -4  12   5  0.9115  0.1886
  -3  12   5  504.27   11.43
  -2  12   5  194.48    4.58
  -1  12   5  184.92    4.32
   0  12   5  890.69   19.98
   1  12   5  12.625   0.650
   2  12   5  946.46   21.15
   3  12   5  146.07    3.42
   4  12   5  71.477   1.991
   5  12   5  187.85    4.40
   6  12   5  1.0897  0.5972
   7  12   5  50.617   1.676
   8  12   5  9.7545  2.1898
  -8  13   5  0.5134  0.5867
  -7  13   5  0.4820  0.5344
  -6  13   5  1.1630  0.3353
  -5  13   5  7.9000  0.3772
  -4  13   5  1.8021  0.2410
  -3  13   5  2.0431  0.1781
  -2  13   5  6.4960  0.3038
  -1  13   5  7.3657  0.2829
   0  13   5  2.8813  0.3877
   1  13   5  6.6113  0.2829
   2  13   5  0.3353  0.1467
   3  13   5  0.8382  0.1991
   4  13   5  0.3353  0.2200
   5  13   5  3.0804  0.4401
   6  13   5  0.8592  0.6286
   7  13   5  0.5344  0.6077
   8  13   5  0.4505  0.4296
  -8  14   5  15.171   1.383
  -7  14   5  19.572   1.111
  -6  14   5  17.267   0.985
  -5  14   5  104.53    2.54
  -4  14   5  1.1944  0.2200
  -3  14   5  331.14    7.49
  -2  14   5  354.58    8.07
  -1  14   5  174.73    4.02
   0  14   5  568.29   12.88
   1  14   5  2.4413  0.1676
   2  14   5  247.00    5.74
   3  14   5  137.35    3.19
   4  14   5  73.866   1.813
   5  14   5  127.23    3.50
   6  14   5  0.3877  0.4505
   7  14   5  38.536   1.477
   8  14   5  5.5740  1.5716
  -8  15   5  1.2992  0.5972
  -7  15   5  24.842   0.974
  -6  15   5  56.558   1.519
  -5  15   5  2.2736  0.2724
  -4  15   5  167.50    4.03
  -3  15   5  39.186   0.974
  -2  15   5  268.36    6.08
  -1  15   5  412.09    9.29
   0  15   5  17.937   0.482
   1  15   5  451.09   10.41
   2  15   5  174.71    3.98
   3  15   5  41.051   1.037
   4  15   5  70.189   1.875
   5  15   5  7.1142  0.4820
   6  15   5  33.821   1.173
   7  15   5  0.4086  0.4191
  -8  16   5  8.4239  0.7125
  -7  16   5  2.4622  0.5134
  -6  16   5  5.7521  0.5553
  -5  16   5  31.422   0.985
  -4  16   5  4.9139  0.3143
  -3  16   5  67.412   1.603
  -2  16   5  49.150   1.173
  -1  16   5  68.670   1.655
   0  16   5  137.28    3.17
   1  16   5  11.536   0.346
   2  16   5  28.310   0.754
   3  16   5  93.637   2.316
   4  16   5  1.5402  0.2724
   5  16   5  13.631   0.629
   6  16   5  0.2829  0.2829
   7  16   5  2.7870  0.6810
  -8  17   5  12.290   1.980
  -7  17   5  20.882   1.425
  -6  17   5  78.560   2.064
  -5  17   5  10.771   0.513
  -4  17   5  168.46    3.97
  -3  17   5  49.789   1.215
  -2  17   5  263.28    5.98
  -1  17   5  439.94   10.03
   0  17   5  9.4717  0.4296
   1  17   5  584.46   13.34
   2  17   5  58.129   1.394
   3  17   5  168.16    4.00
   4  17   5  87.592   2.169
   5  17   5  12.437   0.953
   6  17   5  85.276   2.316
   7  17   5  3.4366  0.7020
  -7  18   5  0.4086  0.3772
  -6  18   5  1.4983  0.5029
  -5  18   5  16.533   0.901
  -4  18   5  1.8231  0.3353
  -3  18   5  40.873   1.153
  -2  18   5  58.653   1.414
  -1  18   5  22.778   0.618
   0  18   5  46.290   1.132
   1  18   5  1.2992  0.1572
   2  18   5  14.480   0.451
   3  18   5  52.408   1.352
   4  18   5  18.063   0.671
   5  18   5  17.173   1.111
   6  18   5  1.3935  0.5239
   7  18   5  2.9023  0.7020
  -7  19   5  8.0991  0.6915
  -6  19   5  29.169   1.121
  -5  19   5  0.4715  0.5239
  -4  19   5  129.91    3.09
  -3  19   5  0.9325  0.2410
  -2  19   5  137.37    3.52
  -1  19   5  213.79    4.88
   0  19   5  18.252   0.555
   1  19   5  341.23    7.92
   2  19   5  38.473   0.985
   3  19   5  117.62    2.77
   4  19   5  94.015   2.284
   5  19   5  4.3063  0.6496
   6  19   5  43.125   1.414
   7  19   5  6.0874  0.7649
  -7  20   5  18.241   1.257
  -6  20   5  10.635   0.775
  -5  20   5  92.171   2.336
  -4  20   5  18.430   0.650
  -3  20   5  144.16    3.63
  -2  20   5  104.22    2.50
  -1  20   5  57.941   1.425
   0  20   5  232.45    5.30
   1  20   5  0.2934  0.1781
   2  20   5  265.51    6.04
   3  20   5  63.253   1.561
   4  20   5  15.737   0.629
   5  20   5  86.492   2.253
   6  20   5  0.3038  0.3143
   7  20   5  27.189   3.761
  -7  21   5  0.5239  0.5344
  -6  21   5  0.3248  0.3353
  -5  21   5  0.1991  0.2095
  -4  21   5  0.8906  0.3458
  -3  21   5  2.5356  0.3248
  -2  21   5  11.242   0.524
  -1  21   5  3.4366  0.2619
   0  21   5  14.585   0.524
   1  21   5  4.4948  0.2619
   2  21   5  2.6194  0.2515
   3  21   5  0.7649  0.2934
   4  21   5  0.7125  0.3667
   5  21   5  2.2212  0.4505
   6  21   5  0.4086  0.3772
   7  21   5  1.5821  0.8172
  -7  22   5  13.244   1.540
  -6  22   5  20.672   1.226
  -5  22   5  105.94    2.78
  -4  22   5  0.1572  0.1676
  -3  22   5  257.05    6.56
  -2  22   5  206.40    4.79
  -1  22   5  65.411   1.603
   0  22   5  295.49    6.73
   1  22   5  6.4332  0.3143
   2  22   5  215.95    4.99
   3  22   5  116.38    3.25
   4  22   5  41.271   1.456
   5  22   5  84.962   2.211
   6  22   5  0.6915  0.5029
   7  22   5  15.140   2.609
  -7  23   5  1.8440  1.1944
  -6  23   5  21.364   1.257
  -5  23   5  0.8906  0.5344
  -4  23   5  15.318   0.922
  -3  23   5  3.1223  0.3562
  -2  23   5  11.400   0.524
  -1  23   5  43.345   1.132
   0  23   5  15.203   0.513
   1  23   5  97.367   2.347
   2  23   5  1.7078  0.2410
   3  23   5  54.881   1.414
   4  23   5  20.169   1.079
   5  23   5  7.0723  0.6706
   6  23   5  24.004   1.153
  -6  24   5  4.9768  0.6810
  -5  24   5  28.583   1.446
  -4  24   5  2.8813  0.4610
  -3  24   5  45.242   1.310
  -2  24   5  36.126   1.132
  -1  24   5  7.4914  0.4401
   0  24   5  99.463   2.368
   1  24   5  0.1153  0.1257
   2  24   5  61.451   1.551
   3  24   5  12.720   0.608
   4  24   5  14.889   0.671
   5  24   5  9.5764  0.6286
   6  24   5  0.3353  0.3353
  -6  25   5  39.689   2.075
  -5  25   5  1.2573  0.6077
  -4  25   5  94.895   2.881
  -3  25   5  47.882   1.383
  -2  25   5  178.33    4.19
  -1  25   5  142.72    3.44
   0  25   5  20.819   0.660
   1  25   5  202.96    4.69
   2  25   5  42.182   1.163
   3  25   5  72.054   1.875
   4  25   5  77.670   1.991
   5  25   5  13.516   0.765
   6  25   5  61.000   2.012
  -6  26   5  0.3353  0.3667
  -5  26   5  1.2573  0.7544
  -4  26   5  0.3458  0.4191
  -3  26   5  0.4924  0.3667
  -2  26   5  9.7231  0.6706
  -1  26   5  0.2619  0.2200
   0  26   5  5.9931  0.3562
   1  26   5  0.2934  0.2515
   2  26   5  1.3097  0.3562
   3  26   5  0.4191  0.3248
   4  26   5  3.6147  0.6915
   5  26   5  0.3667  0.3981
   6  26   5  0.6182  0.4820
  -6  27   5  26.089   3.709
  -5  27   5  0.8068  0.6182
  -4  27   5  83.233   2.232
  -3  27   5  9.8488  0.6077
  -2  27   5  58.705   1.634
  -1  27   5  130.56    3.14
   0  27   5  7.7953  0.4505
   1  27   5  118.97    2.82
   2  27   5  6.2341  0.4505
   3  27   5  46.352   1.928
   4  27   5  36.053   1.236
   5  27   5  5.1968  0.5763
  -5  28   5  57.490   2.043
  -4  28   5  2.8184  1.0477
  -3  28   5  68.229   1.875
  -2  28   5  26.927   0.995
  -1  28   5  17.560   0.765
   0  28   5  115.20    2.81
   1  28   5  8.4658  0.6182
   2  28   5  110.94    2.76
   3  28   5  21.196   2.043
   4  28   5  11.389   0.702
   5  28   5  27.126   1.153
  -5  29   5  0.5239  0.5867
  -4  29   5  4.8930  0.7649
  -3  29   5  0.3248  0.3143
  -2  29   5  17.089   0.775
  -1  29   5  12.741   0.880
   0  29   5  1.4668  0.4296
   1  29   5  21.217   0.922
   2  29   5  13.191   0.733
   3  29   5  2.5984  0.5448
   4  29   5  2.8080  0.8906
   5  29   5  0.4924  0.4820
  -5  30   5  44.362   1.792
  -4  30   5  1.0687  0.5867
  -3  30   5  47.893   1.477
  -2  30   5  40.202   1.394
  -1  30   5  32.187   1.226
   0  30   5  105.57    2.59
   1  30   5  1.9279  0.3877
   2  30   5  118.45    3.04
   3  30   5  18.839   1.257
   4  30   5  31.307   1.320
   5  30   5  46.751   1.792
  -5  31   5  2.1584  1.4354
  -4  31   5  17.801   1.792
  -3  31   5  7.5228  1.0582
  -2  31   5  12.898   1.132
  -1  31   5  17.665   0.807
   0  31   5  3.2480  0.4401
   1  31   5  8.7173  0.5344
   2  31   5  3.6776  0.5134
   3  31   5  15.790   1.205
   4  31   5  22.652   1.970
  -4  32   5  0.7020  0.6286
  -3  32   5  42.706   1.498
  -2  32   5  26.466   1.362
  -1  32   5  17.256   0.995
   0  32   5  30.909   1.163
   1  32   5  1.0163  0.4924
   2  32   5  24.413   1.310
   3  32   5  22.244   2.012
   4  32   5  15.538   1.855
  -4  33   5  38.851   3.049
  -3  33   5  17.560   0.859
  -2  33   5  35.906   1.320
  -1  33   5  53.467   1.781
   0  33   5  4.1386  0.5239
   1  33   5  91.668   2.462
   2  33   5  5.9407  0.6182
   3  33   5  34.817   1.352
   4  33   5  19.823   1.844
  -3  34   5  0.5553  0.6182
  -2  34   5  0.3772  0.4610
  -1  34   5  0.4401  0.4401
   0  34   5  0.5448  0.5972
   1  34   5  0.2515  0.2724
   2  34   5  0.3143  0.3143
   3  34   5  0.8172  0.5658
  -3  35   5  5.1025  1.0163
  -2  35   5  24.947   1.603
  -1  35   5  54.766   1.603
   0  35   5  0.4610  0.5344
   1  35   5  70.576   2.190
   2  35   5  5.8569  0.6391
   3  35   5  34.754   2.808
  -2  36   5  6.2970  0.8277
  -1  36   5  11.819   1.289
   0  36   5  33.151   1.226
   1  36   5  0.3143  0.3353
   2  36   5  23.826   1.048
  -1  37   5  7.2923  0.7544
   0  37   5  3.1956  0.7334
   1  37   5  6.7999  0.8801
  -8   0   6  0.4191  0.4296
  -7   0   6  71.048   1.970
  -6   0   6  1.3202  0.4401
  -5   0   6  266.83    6.14
  -4   0   6  66.144   1.603
  -3   0   6  187.82    4.80
  -2   0   6 1187.08   26.87
  -1   0   6  160.41    4.00
   0   0   6  907.82   20.41
   1   0   6  448.13   10.74
   2   0   6  328.73    7.54
   3   0   6  307.87    7.16
   4   0   6  9.4088  0.7649
   5   0   6  200.16    5.14
   6   0   6  48.762   1.676
  -8   1   6  1.0373  0.4296
  -7   1   6  9.7126  0.4924
  -6   1   6  23.491   0.817
  -5   1   6  7.1876  0.3353
  -4   1   6  58.129   1.435
  -3   1   6  103.91    2.41
  -2   1   6  1.3097  0.1572
  -1   1   6  444.81   10.05
   0   1   6  0.2305  0.2619
   1   1   6  108.65    2.55
   2   1   6  90.903   2.137
   3   1   6  36.158   0.985
   4   1   6  90.913   2.221
   5   1   6  2.7137  0.3353
   6   1   6  7.8686  0.9535
  -8   2   6  4.3796  0.4924
  -7   2   6  24.224   0.817
  -6   2   6  0.3038  0.2200
  -5   2   6  123.07    2.85
  -4   2   6  139.31    3.19
  -3   2   6  258.58    5.88
  -2   2   6  601.47   13.55
  -1   2   6  1.6659  0.1676
   0   2   6  690.17   15.52
   1   2   6  334.10    7.58
   2   2   6  206.50    4.73
   3   2   6  562.54   12.66
   4   2   6  2.8813  0.3038
   5   2   6  111.75    2.77
   6   2   6  24.716   1.037
  -8   3   6  25.953   1.215
  -7   3   6  6.6637  0.4296
  -6   3   6  131.12    3.20
  -5   3   6  29.065   0.765
  -4   3   6  171.94    3.92
  -3   3   6  464.34   10.51
  -2   3   6  47.065   1.184
  -1   3   6 1222.61   27.84
   0   3   6  217.04    4.99
   1   3   6  527.00   12.00
   2   3   6  479.68   10.90
   3   3   6  9.8069  0.3458
   4   3   6  175.23    4.12
   5   3   6  19.237   0.765
   6   3   6  66.972   2.368
  -8   4   6  0.7858  0.5239
  -7   4   6  0.5134  0.3248
  -6   4   6  1.8440  0.2619
  -5   4   6  3.6147  0.2305
  -4   4   6  5.3959  0.2095
  -3   4   6  1.5821  0.1676
  -2   4   6  50.743   1.268
  -1   4   6  4.1281  0.2200
   0   4   6  58.517   1.404
   1   4   6  0.9430  0.1676
   2   4   6  4.4215  0.2724
   3   4   6  7.2085  0.3667
   4   4   6  11.724   0.775
   5   4   6  0.3458  0.2724
   6   4   6  0.4820  0.4086
   7   4   6  1.0058  0.8592
  -8   5   6  28.949   2.001
  -7   5   6  1.6659  0.5553
  -6   5   6  122.50    3.00
  -5   5   6  37.206   0.985
  -4   5   6  240.78    5.53
  -3   5   6  409.58    9.24
  -2   5   6  270.84    6.16
  -1   5   6 1299.25   29.20
   0   5   6  175.37    4.03
   1   5   6  733.24   16.71
   2   5   6  924.29   20.80
   3   5   6  64.594   1.551
   4   5   6  370.04    8.39
   5   5   6  20.033   0.681
   6   5   6  84.166   2.336
   7   5   6  47.935   1.844
  -8   6   6  3.3528  0.9325
  -7   6   6  30.395   1.027
  -6   6   6  6.5484  0.3877
  -5   6   6  51.644   1.320
  -4   6   6  80.740   1.865
  -3   6   6  20.630   0.545
  -2   6   6  44.404   1.194
  -1   6   6  0.3877  0.1572
   0   6   6  314.85    7.17
   1   6   6  76.004   1.834
   2   6   6  218.93    5.05
   3   6   6  176.54    4.05
   4   6   6  1.3935  0.2200
   5   6   6  45.881   1.540
   6   6   6  13.946   1.603
   7   6   6  12.762   1.048
   8   6   6  17.351   2.054
  -8   7   6  8.8325  0.7020
  -7   7   6  0.7334  0.3772
  -6   7   6  65.233   1.708
  -5   7   6  20.630   0.587
  -4   7   6  83.589   1.928
  -3   7   6  36.043   0.880
  -2   7   6  0.1886  0.1676
  -1   7   6  409.26    9.29
   0   7   6  53.613   1.362
   1   7   6  471.68   10.65
   2   7   6  131.23    3.08
   3   7   6  4.9035  0.2515
   4   7   6  63.420   1.572
   5   7   6  2.6299  0.3353
   6   7   6  25.932   1.205
   7   7   6  11.232   1.027
   8   7   6  6.8837  1.0897
  -8   8   6  10.928   1.488
  -7   8   6  72.703   1.875
  -6   8   6  0.3353  0.2619
  -5   8   6  204.97    4.68
  -4   8   6  155.26    3.55
  -3   8   6  161.76    3.71
  -2   8   6 1306.48   29.11
  -1   8   6  3.1852  0.2095
   0   8   6 1028.29   23.29
   1   8   6  293.86    6.74
   2   8   6  156.76    3.66
   3   8   6  534.84   12.59
   4   8   6  1.9069  0.2829
   5   8   6  252.16    5.90
   6   8   6  39.071   1.435
   7   8   6  22.317   2.033
   8   8   6  20.945   2.179
  -8   9   6  2.8080  0.6496
  -7   9   6  0.8172  0.4610
  -6   9   6  3.5728  0.3353
  -5   9   6  1.9488  0.2410
  -4   9   6  5.0711  0.2410
  -3   9   6  1.5192  0.2095
  -2   9   6  40.862   1.069
  -1   9   6  11.075   0.430
   0   9   6  1.9279  0.1991
   1   9   6  22.223   0.671
   2   9   6  12.007   0.430
   3   9   6  4.1072  0.2410
   4   9   6  18.880   0.629
   5   9   6  3.0490  0.3353
   6   9   6  0.8906  0.6391
   7   9   6  1.9488  0.7020
   8   9   6  0.5134  0.5344
  -8  10   6  7.8162  0.9639
  -7  10   6  55.835   1.624
  -6  10   6  0.1572  0.1676
  -5  10   6  173.66    4.13
  -4  10   6  159.10    3.65
  -3  10   6  181.92    4.14
  -2  10   6  808.22   18.16
  -1  10   6  41.135   1.121
   0  10   6  676.71   15.36
   1  10   6  288.86    6.82
   2  10   6  151.13    3.48
   3  10   6  257.10    5.96
   4  10   6  0.6286  0.2410
   5  10   6  119.18    2.86
   6  10   6  25.324   1.121
   7  10   6  16.754   2.263
   8  10   6  13.862   1.310
  -8  11   6  15.769   1.184
  -7  11   6  1.1106  0.4715
  -6  11   6  86.576   2.127
  -5  11   6  30.343   0.912
  -4  11   6  169.09    3.92
  -3  11   6  291.32    6.58
  -2  11   6  22.443   0.671
  -1  11   6  332.00    7.64
   0  11   6  66.480   1.676
   1  11   6  321.31    7.36
   2  11   6  303.49    6.88
   3  11   6  79.713   1.875
   4  11   6  222.75    5.12
   5  11   6  4.7673  0.3877
   6  11   6  47.390   1.498
   7  11   6  26.393   1.352
   8  11   6  3.6566  0.8068
  -8  12   6  0.5344  0.6077
  -7  12   6  3.1642  0.4610
  -6  12   6  1.1525  0.3248
  -5  12   6  30.343   0.838
  -4  12   6  27.671   0.765
  -3  12   6  38.190   0.953
  -2  12   6  46.237   1.111
  -1  12   6  0.2305  0.2724
   0  12   6  83.139   1.980
   1  12   6  34.681   0.859
   2  12   6  61.272   1.446
   3  12   6  120.83    2.81
   4  12   6  1.1840  0.3458
   5  12   6  12.667   0.534
   6  12   6  2.6089  0.7229
   7  12   6  0.4924  0.4610
   8  12   6  2.1688  0.6810
  -8  13   6  40.244   1.331
  -7  13   6  0.6915  0.7753
  -6  13   6  120.44    3.03
  -5  13   6  35.393   0.953
  -4  13   6  143.66    3.33
  -3  13   6  341.07    7.89
  -2  13   6  34.922   0.974
  -1  13   6  671.83   15.17
   0  13   6  92.034   2.148
   1  13   6  468.67   10.54
   2  13   6  301.53    6.81
   3  13   6  144.89    3.47
   4  13   6  258.58    5.94
   5  13   6  14.668   0.576
   6  13   6  93.459   2.515
   7  13   6  40.213   1.634
  -8  14   6  11.043   1.027
  -7  14   6  13.537   0.765
  -6  14   6  0.2934  0.2515
  -5  14   6  28.205   0.807
  -4  14   6  90.714   2.169
  -3  14   6  30.814   0.828
  -2  14   6  93.826   2.158
  -1  14   6  2.8394  0.2410
   0  14   6  138.39    3.16
   1  14   6  63.179   1.477
   2  14   6  7.2714  0.3143
   3  14   6  99.410   2.336
   4  14   6  2.8604  0.3038
   5  14   6  25.617   0.828
   6  14   6  2.8708  0.9954
   7  14   6  4.8930  0.7439
  -8  15   6  15.444   0.901
  -7  15   6  3.2166  0.5239
  -6  15   6  51.214   1.373
  -5  15   6  27.964   0.932
  -4  15   6  69.518   1.750
  -3  15   6  170.31    3.91
  -2  15   6  17.529   0.503
  -1  15   6  482.62   10.83
   0  15   6  8.2458  0.5134
   1  15   6  227.66    5.17
   2  15   6  131.02    3.01
   3  15   6  1.4773  0.2724
   4  15   6  219.87    5.14
   5  15   6  5.3016  0.5239
   6  15   6  38.369   1.289
   7  15   6  12.259   0.880
  -8  16   6  3.0909  1.0058
  -7  16   6  76.171   2.064
  -6  16   6  5.3750  0.4610
  -5  16   6  153.28    3.58
  -4  16   6  80.289   2.095
  -3  16   6  28.038   0.765
  -2  16   6  326.52    7.39
  -1  16   6  0.0838  0.0838
   0  16   6  604.92   13.60
   1  16   6  182.31    4.25
   2  16   6  211.31    4.81
   3  16   6  244.50    5.59
   4  16   6  0.5239  0.2829
   5  16   6  98.059   2.431
   6  16   6  22.495   0.974
   7  16   6  22.862   1.236
  -7  17   6  2.0431  0.5658
  -6  17   6  1.8545  0.4610
  -5  17   6  1.1316  0.3248
  -4  17   6  0.1886  0.1676
  -3  17   6  5.8045  0.3667
  -2  17   6  0.2724  0.3038
  -1  17   6  0.5867  0.1467
   0  17   6  3.4157  0.2095
   1  17   6  0.9639  0.1781
   2  17   6  6.9885  0.2829
   3  17   6  1.1420  0.3353
   4  17   6  10.687   0.608
   5  17   6  0.6706  0.3877
   6  17   6  0.7544  0.4820
   7  17   6  0.8382  0.5972
  -7  18   6  49.391   1.498
  -6  18   6  5.8045  0.5134
  -5  18   6  96.864   2.368
  -4  18   6  99.557   2.797
  -3  18   6  109.37    2.59
  -2  18   6  298.65    6.86
  -1  18   6  0.1257  0.1153
   0  18   6  339.91    7.68
   1  18   6  180.71    4.43
   2  18   6  131.83    3.05
   3  18   6  208.74    4.80
   4  18   6  17.225   0.671
   5  18   6  125.74    3.08
   6  18   6  19.666   1.184
   7  18   6  16.712   1.331
  -7  19   6  1.3306  0.5239
  -6  19   6  32.543   1.111
  -5  19   6  9.3774  0.5134
  -4  19   6  47.411   1.268
  -3  19   6  122.91    3.27
  -2  19   6  3.1747  0.2515
  -1  19   6  201.53    4.61
   0  19   6  10.237   0.461
   1  19   6  159.40    3.73
   2  19   6  74.474   1.844
   3  19   6  14.637   0.524
   4  19   6  92.171   2.232
   5  19   6  8.2772  0.5553
   6  19   6  24.633   1.006
   7  19   6  6.7580  0.9220
  -7  20   6  10.572   0.702
  -6  20   6  1.0792  0.4820
  -5  20   6  18.776   0.765
  -4  20   6  24.067   0.775
  -3  20   6  3.8243  0.3458
  -2  20   6  27.357   0.901
  -1  20   6  0.7125  0.2200
   0  20   6  89.048   2.095
   1  20   6  9.5660  0.4296
   2  20   6  32.093   0.838
   3  20   6  33.696   1.079
   4  20   6  0.4610  0.2829
   5  20   6  22.851   1.708
   6  20   6  4.4215  0.5763
   7  20   6  3.9500  1.4773
  -7  21   6  2.6927  0.6810
  -6  21   6  73.342   2.137
  -5  21   6  18.713   1.027
  -4  21   6  125.31    3.08
  -3  21   6  334.18    7.65
  -2  21   6  19.834   0.671
  -1  21   6  350.38    7.93
   0  21   6  50.271   1.236
   1  21   6  127.63    2.97
   2  21   6  206.02    4.71
   3  21   6  29.557   0.870
   4  21   6  148.52    3.53
   5  21   6  10.436   0.681
   6  21   6  40.506   1.404
   7  21   6  13.516   1.394
  -7  22   6  1.3202  1.0163
  -6  22   6  0.3981  0.4715
  -5  22   6  8.9687  0.6286
  -4  22   6  2.4413  0.4296
  -3  22   6  23.574   0.807
  -2  22   6  8.4134  0.5867
  -1  22   6  10.132   0.440
   0  22   6  34.869   0.912
   1  22   6  22.401   0.671
   2  22   6  11.431   0.471
   3  22   6  6.1293  0.3981
   4  22   6  4.4005  0.4191
   5  22   6  2.1688  0.4820
   6  22   6  0.7020  0.5763
  -7  23   6  0.4820  0.5553
  -6  23   6  36.849   1.404
  -5  23   6  5.9303  0.6706
  -4  23   6  78.466   2.085
  -3  23   6  55.688   1.488
  -2  23   6  0.3458  0.2619
  -1  23   6  200.72    4.64
   0  23   6  42.486   1.111
   1  23   6  137.37    3.22
   2  23   6  54.975   1.373
   3  23   6  16.471   0.639
   4  23   6  102.51    3.24
   5  23   6  6.9151  0.7544
   6  23   6  12.720   0.995
  -6  24   6  2.2841  1.0268
  -5  24   6  49.380   1.865
  -4  24   6  46.992   1.425
  -3  24   6  11.640   0.922
  -2  24   6  140.33    3.34
  -1  24   6  4.1386  0.3772
   0  24   6  170.97    3.97
   1  24   6  47.411   1.247
   2  24   6  52.848   1.341
   3  24   6  114.69    2.88
   4  24   6  0.4715  0.5239
   5  24   6  53.645   1.572
   6  24   6  3.7405  0.6391
  -6  25   6  0.6915  0.5867
  -5  25   6  1.4983  0.6182
  -4  25   6  0.6077  0.4191
  -3  25   6  3.3528  0.5763
  -2  25   6  1.1840  0.3353
  -1  25   6  0.6496  0.4610
   0  25   6  0.4924  0.3143
   1  25   6  2.7870  0.3667
   2  25   6  6.5065  0.4191
   3  25   6  8.9164  0.7439
   4  25   6  5.0606  0.5029
   5  25   6  0.7753  0.6077
   6  25   6  0.4820  0.4401
  -6  26   6  0.9115  0.9849
  -5  26   6  38.505   1.446
  -4  26   6  37.478   1.268
  -3  26   6  33.193   1.121
  -2  26   6  164.25    4.39
  -1  26   6  0.3353  0.2724
   0  26   6  212.57    4.91
   1  26   6  68.711   1.739
   2  26   6  51.885   1.404
   3  26   6  99.767   3.049
   4  26   6  0.1991  0.2200
   5  26   6  59.250   1.750
   6  26   6  11.693   1.268
  -6  27   6  12.531   1.456
  -5  27   6  6.7266  1.3097
  -4  27   6  16.544   1.006
  -3  27   6  22.673   0.922
  -2  27   6  5.6159  0.5867
  -1  27   6  51.937   1.425
   0  27   6  11.127   0.545
   1  27   6  31.558   1.205
   2  27   6  41.040   1.362
   3  27   6  1.4773  0.5134
   4  27   6  21.395   1.194
   5  27   6  0.3877  0.3562
  -5  28   6  18.084   1.142
  -4  28   6  21.772   0.964
  -3  28   6  17.896   1.394
  -2  28   6  47.683   2.043
  -1  28   6  0.5972  0.3667
   0  28   6  53.089   1.435
   1  28   6  28.813   0.974
   2  28   6  2.2527  0.4191
   3  28   6  29.347   1.111
   4  28   6  0.7649  0.8592
   5  28   6  13.317   0.912
  -5  29   6  4.4005  1.0582
  -4  29   6  45.640   1.540
  -3  29   6  60.350   1.813
  -2  29   6  10.121   0.870
  -1  29   6  110.62    2.78
   0  29   6  24.475   0.922
   1  29   6  98.426   2.714
   2  29   6  100.13    2.58
   3  29   6  17.057   1.132
   4  29   6  40.537   1.383
   5  29   6  5.9827  0.7334
  -5  30   6  1.3830  0.9115
  -4  30   6  1.3935  0.7229
  -3  30   6  2.2736  0.8277
  -2  30   6  3.7509  0.6077
  -1  30   6  0.6810  0.4401
   0  30   6  0.2305  0.2410
   1  30   6  1.8545  0.3877
   2  30   6  0.6915  0.4401
   3  30   6  0.3772  0.3562
   4  30   6  2.1479  0.7544
  -4  31   6  28.017   1.373
  -3  31   6  44.519   1.593
  -2  31   6  2.0745  0.6077
  -1  31   6  96.089   2.818
   0  31   6  6.6008  0.6496
   1  31   6  36.650   1.163
   2  31   6  23.637   0.943
   3  31   6  2.6089  0.5972
   4  31   6  53.928   2.829
  -4  32   6  9.0945  1.6240
  -3  32   6  9.3564  0.7753
  -2  32   6  65.851   2.431
  -1  32   6  2.4727  0.5239
   0  32   6  57.092   1.907
   1  32   6  19.425   0.775
   2  32   6  14.417   0.870
   3  32   6  33.381   1.257
   4  32   6  0.9011  0.5658
  -4  33   6  3.1013  1.0687
  -3  33   6  6.2551  1.0058
  -2  33   6  3.1223  1.1211
  -1  33   6  13.097   0.838
   0  33   6  1.0897  0.5553
   1  33   6  10.006   0.828
   2  33   6  6.4751  0.7963
   3  33   6  1.2783  0.9220
  -3  34   6  16.638   0.870
  -2  34   6  61.021   2.735
  -1  34   6  0.5344  0.5972
   0  34   6  49.632   1.530
   1  34   6  39.437   1.362
   2  34   6  21.542   0.953
   3  34   6  49.139   2.190
  -3  35   6  2.1374  1.4668
  -2  35   6  1.6659  1.0373
  -1  35   6  11.221   0.702
   0  35   6  0.9115  0.5239
   1  35   6  9.7441  0.7229
   2  35   6  1.9802  0.5972
  -2  36   6  21.772   1.215
  -1  36   6  0.5448  0.4505
   0  36   6  42.581   1.509
   1  36   6  14.490   1.100
   0  37   6  0.5658  0.5553
  -8   1   7  42.161   1.257
  -7   1   7  37.069   1.069
  -6   1   7  53.142   1.362
  -5   1   7  188.95    4.31
  -4   1   7  31.590   0.828
  -3   1   7  541.84   12.16
  -2   1   7  93.459   2.232
  -1   1   7  574.45   12.97
   0   1   7  704.50   16.11
   1   1   7  127.29    2.95
   2   1   7  807.84   18.86
   3   1   7  0.7439  0.1572
   4   1   7  365.77    8.28
   5   1   7  134.94    3.23
   6   1   7  19.509   2.200
   7   1   7  77.492   5.302
  -8   2   7  0.3248  0.2934
  -7   2   7  39.594   1.100
  -6   2   7  26.215   0.765
  -5   2   7  33.329   0.838
  -4   2   7  244.92    5.54
  -3   2   7  3.8033  0.2200
  -2   2   7  382.31    8.68
  -1   2   7  279.68    6.40
   0   2   7  574.34   12.97
   1   2   7  593.46   13.37
   2   2   7  6.3808  0.3458
   3   2   7  279.71    6.36
   4   2   7  175.28    4.08
   5   2   7  37.667   1.090
   6   2   7  44.446   1.949
   7   2   7  1.7707  1.5821
  -8   3   7  13.694   0.681
  -7   3   7  0.3353  0.2619
  -6   3   7  22.390   0.817
  -5   3   7  37.289   0.932
  -4   3   7  2.1793  0.1676
  -3   3   7  279.02    6.33
  -2   3   7  45.567   1.194
  -1   3   7  91.521   2.253
   0   3   7  64.992   1.582
   1   3   7  32.166   0.870
   2   3   7  107.17    2.56
   3   3   7  8.3191  0.3772
   4   3   7  97.944   2.347
   5   3   7  34.670   0.995
   6   3   7  4.4320  0.5658
   7   3   7  11.829   1.153
  -8   4   7  0.5658  0.6286
  -7   4   7  92.338   2.242
  -6   4   7  84.113   2.012
  -5   4   7  65.652   1.551
  -4   4   7  426.21    9.77
  -3   4   7  21.992   0.555
  -2   4   7 1171.28   26.19
  -1   4   7  318.48    7.32
   0   4   7  367.81    8.38
   1   4   7 1031.16   23.25
   2   4   7  12.133   0.419
   3   4   7  564.85   12.70
   4   4   7  48.846   1.257
   5   4   7  93.428   2.284
   6   4   7  114.19    3.64
   7   4   7  3.6986  1.4145
  -8   5   7  1.2259  0.5344
  -7   5   7  2.4308  0.4191
  -6   5   7  4.0338  0.2934
  -5   5   7  25.230   0.733
  -4   5   7  0.8696  0.1676
  -3   5   7  77.816   1.792
  -2   5   7  0.7858  0.2305
  -1   5   7  25.701   0.775
   0   5   7  56.694   1.425
   1   5   7  8.6544  0.3772
   2   5   7  137.67    3.17
   3   5   7  5.3121  0.3038
   4   5   7  40.202   1.069
   5   5   7  1.2887  0.3143
   6   5   7  3.3423  0.5448
   7   5   7  5.2387  1.4773
  -8   6   7  0.4296  0.3772
  -7   6   7  48.794   1.373
  -6   6   7  67.601   1.718
  -5   6   7  39.940   1.016
  -4   6   7  270.27    6.11
  -3   6   7  0.9115  0.1153
  -2   6   7  219.91    5.11
  -1   6   7  186.15    4.37
   0   6   7  283.27    6.66
   1   6   7  650.74   14.71
   2   6   7  15.999   0.451
   3   6   7  321.09    7.27
   4   6   7  46.772   1.205
   5   6   7  76.287   1.959
   6   6   7  54.651   2.536
   7   6   7  0.6286  0.5134
  -8   7   7  26.959   1.205
  -7   7   7  9.1992  0.5972
  -6   7   7  71.121   1.980
  -5   7   7  150.25    3.45
  -4   7   7  16.492   0.461
  -3   7   7  520.58   11.68
  -2   7   7  162.89    3.75
  -1   7   7  455.73   10.68
   0   7   7  542.67   12.39
   1   7   7  72.724   1.771
   2   7   7  484.79   11.05
   3   7   7  27.126   0.849
   4   7   7  144.56    3.39
   5   7   7  74.893   1.928
   6   7   7  20.683   0.880
   7   7   7  42.738   1.603
  -8   8   7  0.6391  0.4610
  -7   8   7  2.7870  0.6706
  -6   8   7  7.1247  0.4401
  -5   8   7  0.6391  0.2305
  -4   8   7  8.0153  0.2829
  -3   8   7  4.0234  0.2200
  -2   8   7  13.254   0.451
  -1   8   7  8.1934  0.3981
   0   8   7  22.034   0.712
   1   8   7  11.693   0.471
   2   8   7  15.360   0.513
   3   8   7  24.874   0.775
   4   8   7  4.0129  0.4505
   5   8   7  2.7870  0.3877
   6   8   7  0.3981  0.3772
   7   8   7  0.7125  0.5553
   8   8   7  1.7183  0.9744
  -8   9   7  39.511   2.064
  -7   9   7  11.064   0.618
  -6   9   7  66.490   1.928
  -5   9   7  101.30    2.40
  -4   9   7  36.902   0.932
  -3   9   7  535.71   12.01
  -2   9   7  66.459   1.561
  -1   9   7  975.71   21.84
   0   9   7  654.36   14.76
   1   9   7  91.196   2.137
   2   9   7  632.60   14.22
   3   9   7  47.956   1.194
   4   9   7  192.25    4.60
   5   9   7  150.77    3.75
   6   9   7  14.333   0.765
   7   9   7  54.556   1.750
   8   9   7  1.1630  1.2049
  -8  10   7  2.0326  0.8277
  -7  10   7  8.5182  0.5448
  -6  10   7  17.676   0.712
  -5  10   7  22.003   0.671
  -4  10   7  118.72    2.75
  -3  10   7  3.7300  0.1676
  -2  10   7  89.886   2.085
  -1  10   7  188.06    4.31
   0  10   7  62.215   1.739
   1  10   7  237.02    5.40
   2  10   7  13.485   0.419
   3  10   7  111.03    3.01
   4  10   7  33.727   0.932
   5  10   7  17.676   0.681
   6  10   7  12.185   0.775
   7  10   7  0.5658  0.4820
   8  10   7  8.0467  2.3993
  -8  11   7  16.900   1.006
  -7  11   7  0.4820  0.3562
  -6  11   7  25.597   0.953
  -5  11   7  42.727   1.111
  -4  11   7  12.678   0.419
  -3  11   7  244.84    5.54
  -2  11   7  19.478   0.513
  -1  11   7  113.15    2.61
   0  11   7  166.41    3.82
   1  11   7  21.458   0.566
   2  11   7  165.49    3.85
   3  11   7  11.672   0.409
   4  11   7  76.077   1.865
   5  11   7  31.328   1.090
   6  11   7  2.0850  0.5867
   7  11   7  11.913   0.849
  -8  12   7  2.3574  0.8382
  -7  12   7  30.091   1.079
  -6  12   7  32.763   1.341
  -5  12   7  48.134   1.226
  -4  12   7  186.78    4.27
  -3  12   7  2.1060  0.1676
  -2  12   7  652.12   14.61
  -1  12   7  109.98    2.55
   0  12   7  209.07    4.76
   1  12   7  567.11   12.73
   2  12   7  0.1676  0.1467
   3  12   7  476.59   10.74
   4  12   7  37.771   1.037
   5  12   7  55.929   1.792
   6  12   7  70.985   2.043
   7  12   7  0.3667  0.3667
  -8  13   7  0.6286  0.4715
  -7  13   7  0.3143  0.2934
  -6  13   7  0.1676  0.1781
  -5  13   7  1.1106  0.2829
  -4  13   7  9.9851  0.4505
  -3  13   7  5.5740  0.2619
  -2  13   7  0.4820  0.1257
  -1  13   7  26.361   0.681
   0  13   7  9.5345  0.3248
   1  13   7  0.8801  0.1467
   2  13   7  5.2073  0.2619
   3  13   7  17.194   0.566
   4  13   7  0.8906  0.2829
   5  13   7  0.2305  0.2095
   6  13   7  2.3470  0.6077
   7  13   7  0.5448  0.6077
  -8  14   7  0.6077  0.7020
  -7  14   7  45.148   1.299
  -6  14   7  29.536   0.912
  -5  14   7  43.649   1.194
  -4  14   7  177.34    4.16
  -3  14   7  0.1572  0.1257
  -2  14   7  374.35    8.61
  -1  14   7  272.09    6.15
   0  14   7  173.41    3.94
   1  14   7  341.12    7.68
   2  14   7  0.3458  0.1676
   3  14   7  106.66    2.50
   4  14   7  35.058   0.985
   5  14   7  51.696   1.394
   6  14   7  50.093   1.614
   7  14   7  1.6345  0.6810
  -8  15   7  9.3355  0.9849
  -7  15   7  0.6915  0.7753
  -6  15   7  45.326   1.236
  -5  15   7  67.936   1.959
  -4  15   7  19.436   0.608
  -3  15   7  238.34    5.44
  -2  15   7  21.364   0.629
  -1  15   7  232.07    5.26
   0  15   7  213.67    4.84
   1  15   7  44.802   1.069
   2  15   7  290.75    6.58
   3  15   7  44.079   1.111
   4  15   7  54.546   1.404
   5  15   7  34.764   1.331
   6  15   7  6.2027  0.6915
   7  15   7  14.983   1.404
  -7  16   7  9.9327  0.8277
  -6  16   7  0.9535  0.3877
  -5  16   7  13.139   0.513
  -4  16   7  43.943   1.173
  -3  16   7  0.4820  0.1991
  -2  16   7  80.226   1.938
  -1  16   7  18.535   0.534
   0  16   7  76.706   1.792
   1  16   7  68.732   1.666
   2  16   7  0.7544  0.1676
   3  16   7  41.438   1.163
   4  16   7  42.298   1.153
   5  16   7  3.1118  0.4296
   6  16   7  5.2492  0.6915
   7  16   7  0.3248  0.3353
  -7  17   7  11.169   1.069
  -6  17   7  61.629   1.624
  -5  17   7  106.38    2.53
  -4  17   7  27.325   0.912
  -3  17   7  213.70    4.90
  -2  17   7  37.939   1.048
  -1  17   7  259.52    5.89
   0  17   7  346.44    7.81
   1  17   7  21.647   0.608
   2  17   7  351.35    7.93
   3  17   7  9.0735  0.4296
   4  17   7  62.048   1.593
   5  17   7  28.258   1.173
   6  17   7  11.777   0.754
   7  17   7  38.243   1.488
  -7  18   7  3.7300  0.9639
  -6  18   7  2.5356  0.4191
  -5  18   7  2.4098  0.3143
  -4  18   7  24.622   0.754
  -3  18   7  1.2783  0.2619
  -2  18   7  23.585   0.733
  -1  18   7  29.211   0.817
   0  18   7  22.286   0.639
   1  18   7  14.344   0.492
   2  18   7  7.3447  0.3353
   3  18   7  15.077   0.534
   4  18   7  9.5136  0.4610
   5  18   7  23.145   0.912
   6  18   7  7.6067  0.7963
   7  18   7  0.5448  0.4610
  -7  19   7  0.7753  0.5134
  -6  19   7  16.565   0.838
  -5  19   7  35.257   1.048
  -4  19   7  5.1759  0.3772
  -3  19   7  134.53    3.17
  -2  19   7  1.0477  0.2200
  -1  19   7  175.06    4.03
   0  19   7  131.02    3.04
   1  19   7  31.852   0.880
   2  19   7  201.18    4.60
   3  19   7  17.539   0.597
   4  19   7  79.765   2.316
   5  19   7  23.742   0.985
   6  19   7  5.5007  0.5867
   7  19   7  20.882   1.111
  -7  20   7  27.315   1.509
  -6  20   7  12.636   0.723
  -5  20   7  27.441   0.974
  -4  20   7  103.49    2.59
  -3  20   7  8.5287  0.4924
  -2  20   7  262.14    5.97
  -1  20   7  77.795   1.959
   0  20   7  72.179   1.729
   1  20   7  150.54    3.59
   2  20   7  0.1781  0.1676
   3  20   7  153.57    3.64
   4  20   7  33.926   0.985
   5  20   7  13.547   0.859
   6  20   7  35.676   1.236
  -7  21   7  1.6240  0.6810
  -6  21   7  2.1898  0.5658
  -5  21   7  1.1525  0.5344
  -4  21   7  0.6077  0.3772
  -3  21   7  3.7614  0.3562
  -2  21   7  14.323   0.566
  -1  21   7  3.0909  0.3353
   0  21   7  4.2434  0.2934
   1  21   7  3.5833  0.2619
   2  21   7  1.1525  0.2305
   3  21   7  1.6135  0.3038
   4  21   7  0.9744  0.4715
   5  21   7  1.4145  0.4924
   6  21   7  0.5448  0.4296
  -7  22   7  19.907   1.771
  -6  22   7  15.266   0.817
  -5  22   7  39.029   1.352
  -4  22   7  113.54    3.01
  -3  22   7  11.808   0.712
  -2  22   7  301.68    6.94
  -1  22   7  123.28    2.90
   0  22   7  98.206   2.316
   1  22   7  249.07    5.70
   2  22   7  0.1676  0.1572
   3  22   7  148.32    3.79
   4  22   7  37.520   1.121
   5  22   7  37.499   1.226
   6  22   7  42.497   1.394
  -6  23   7  6.5380  0.6391
  -5  23   7  29.117   1.132
  -4  23   7  0.3667  0.3143
  -3  23   7  23.491   1.121
  -2  23   7  4.4005  0.5658
  -1  23   7  15.046   0.608
   0  23   7  35.770   1.079
   1  23   7  22.862   0.712
   2  23   7  55.436   1.373
   3  23   7  0.4296  0.2934
   4  23   7  26.634   0.943
   5  23   7  9.5450  0.6391
   6  23   7  1.8650  0.8801
  -6  24   7  9.7126  1.2154
  -5  24   7  13.170   0.995
  -4  24   7  38.788   1.268
  -3  24   7  1.5926  0.3772
  -2  24   7  38.725   1.341
  -1  24   7  61.304   1.561
   0  24   7  7.2609  0.5867
   1  24   7  63.263   1.886
   2  24   7  0.8382  0.3772
   3  24   7  27.241   0.880
   4  24   7  3.3004  0.4401
   5  24   7  9.0106  0.7649
   6  24   7  7.0199  0.6391
  -6  25   7  33.203   1.551
  -5  25   7  49.527   1.655
  -4  25   7  4.4948  0.6810
  -3  25   7  125.59    3.16
  -2  25   7  23.805   0.870
  -1  25   7  148.52    3.51
   0  25   7  72.546   2.137
   1  25   7  28.897   1.048
   2  25   7  149.70    3.83
   3  25   7  6.9885  0.5239
   4  25   7  61.084   1.708
   5  25   7  37.143   1.257
   6  25   7  11.871   0.953
  -6  26   7  1.7497  1.1211
  -5  26   7  0.7229  0.5344
  -4  26   7  4.3691  0.6077
  -3  26   7  0.3248  0.3353
  -2  26   7  0.5448  0.4086
  -1  26   7  10.257   0.545
   0  26   7  2.6613  0.3248
   1  26   7  6.3913  0.4401
   2  26   7  0.4296  0.3038
   3  26   7  0.5658  0.4401
   4  26   7  0.3458  0.3353
   5  26   7  1.2468  0.5239
  -5  27   7  35.498   2.913
  -4  27   7  0.2724  0.2934
  -3  27   7  84.836   2.305
  -2  27   7  8.9268  1.2259
  -1  27   7  87.246   2.211
   0  27   7  97.430   2.389
   1  27   7  11.599   0.671
   2  27   7  77.774   1.980
   3  27   7  11.892   0.985
   4  27   7  29.987   1.027
   5  27   7  15.224   1.153
  -5  28   7  13.967   0.901
  -4  28   7  59.303   2.441
  -3  28   7  0.4505  0.3981
  -2  28   7  71.687   2.043
  -1  28   7  9.8174  0.5658
   0  28   7  21.992   0.891
   1  28   7  78.455   2.043
   2  28   7  0.2934  0.2724
   3  28   7  93.973   2.651
   4  28   7  8.7487  0.6915
   5  28   7  10.729   0.796
  -5  29   7  6.8628  1.0163
  -4  29   7  1.3830  0.9011
  -3  29   7  7.3657  0.7125
  -2  29   7  0.4191  0.3772
  -1  29   7  12.039   0.870
   0  29   7  11.735   0.639
   1  29   7  2.5775  0.4820
   2  29   7  26.938   1.006
   3  29   7  6.3179  0.7125
   4  29   7  2.7556  0.6601
   5  29   7  2.5356  1.4983
  -5  30   7  9.3564  1.0477
  -4  30   7  51.204   3.332
  -3  30   7  0.3353  0.4191
  -2  30   7  59.533   1.802
  -1  30   7  39.270   1.278
   0  30   7  37.048   1.173
   1  30   7  87.948   2.295
   2  30   7  3.4995  0.5239
   3  30   7  70.828   2.211
   4  30   7  13.034   0.932
  -4  31   7  0.5553  0.6286
  -3  31   7  21.699   1.383
  -2  31   7  0.9954  0.7753
  -1  31   7  18.859   0.849
   0  31   7  10.949   0.985
   1  31   7  4.2434  0.6391
   2  31   7  8.5601  0.6182
   3  31   7  1.5507  0.6706
   4  31   7  15.171   0.964
  -4  32   7  20.159   1.488
  -3  32   7  0.4296  0.5029
  -2  32   7  42.224   1.519
  -1  32   7  17.435   1.163
   0  32   7  20.452   1.226
   1  32   7  21.521   1.331
   2  32   7  0.7229  0.4715
   3  32   7  20.410   1.425
  -3  33   7  48.500   2.242
  -2  33   7  17.791   1.394
  -1  33   7  37.834   1.310
   0  33   7  49.213   2.808
   1  33   7  9.1678  0.8696
   2  33   7  74.987   2.682
   3  33   7  2.2946  0.7125
  -3  34   7  1.4564  0.7229
  -2  34   7  0.3458  0.3458
  -1  34   7  0.5553  0.6391
   0  34   7  1.7917  0.5239
   1  34   7  0.5763  0.4401
   2  34   7  0.4296  0.5029
  -2  35   7  2.1269  0.6391
  -1  35   7  31.150   1.205
   0  35   7  39.280   2.001
   1  35   7  2.9966  0.6077
   2  35   7  51.633   1.634
  -1  36   7  4.4634  0.5867
   0  36   7  12.730   0.891
   1  36   7  19.373   1.394
  -8   0   8  15.161   1.561
  -7   0   8  13.097   0.974
  -6   0   8  169.96    4.20
  -5   0   8  0.1467  0.1572
  -4   0   8  407.47    9.19
  -3   0   8  87.099   2.536
  -2   0   8  258.00    5.96
  -1   0   8  920.06   21.59
   0   0   8  54.850   1.404
   1   0   8  747.11   17.13
   2   0   8  163.48    3.92
   3   0   8  195.13    4.63
   4   0   8  66.700   1.739
   5   0   8  9.9117  0.8277
   6   0   8  96.906   2.839
   7   0   8  12.217   1.676
  -8   1   8  4.2120  0.4401
  -7   1   8  0.6391  0.3981
  -6   1   8  8.5496  0.4086
  -5   1   8  30.259   0.775
  -4   1   8  5.8884  0.3143
  -3   1   8  122.42    2.79
  -2   1   8  45.609   1.142
  -1   1   8  3.5204  0.2829
   0   1   8  140.28    3.24
   1   1   8  5.4797  0.3458
   2   1   8  77.994   1.928
   3   1   8  31.265   0.849
   4   1   8  4.9349  0.3981
   5   1   8  47.117   1.362
   6   1   8  0.3562  0.3458
   7   1   8  4.0443  1.1316
  -8   2   8  11.347   0.995
  -7   2   8  9.6393  0.4715
  -6   2   8  31.894   0.901
  -5   2   8  2.1793  0.2829
  -4   2   8  191.18    4.35
  -3   2   8  89.321   2.054
  -2   2   8  338.80    7.78
  -1   2   8  499.07   11.43
   0   2   8  7.7953  0.3458
   1   2   8  356.41    8.12
   2   2   8  98.897   2.305
   3   2   8  133.88    3.09
   4   2   8  196.51    4.68
   5   2   8  8.3506  0.6182
   6   2   8  48.018   1.488
   7   2   8  10.645   1.142
  -8   3   8  24.507   0.880
  -7   3   8  35.896   1.037
  -6   3   8  32.323   0.891
  -5   3   8  196.14    4.46
  -4   3   8  15.507   0.482
  -3   3   8  287.81    6.50
  -2   3   8  504.11   11.51
  -1   3   8  137.12    3.55
   0   3   8  957.31   21.47
   1   3   8  35.477   0.995
   2   3   8  349.18    7.89
   3   3   8  216.87    4.95
   4   3   8  8.7906  0.4715
   5   3   8  95.062   2.336
   6   3   8  3.9605  0.5134
   7   3   8  36.168   2.756
  -8   4   8  1.8545  0.4610
  -7   4   8  0.4401  0.4924
  -6   4   8  0.3877  0.2305
  -5   4   8  4.3063  0.2829
  -4   4   8  4.5996  0.2095
  -3   4   8  7.4705  0.2619
  -2   4   8  10.635   0.335
  -1   4   8  120.87    2.90
   0   4   8  4.5158  0.3143
   1   4   8  30.112   1.069
   2   4   8  5.6683  0.2515
   3   4   8  3.3633  0.2619
   4   4   8  9.2307  0.4296
   5   4   8  10.718   0.597
   6   4   8  0.4296  0.4924
   7   4   8  0.7229  0.6496
  -8   5   8  19.457   1.519
  -7   5   8  38.201   1.205
  -6   5   8  10.163   0.409
  -5   5   8  187.61    4.27
  -4   5   8  21.028   0.608
  -3   5   8  346.24    7.80
  -2   5   8  302.05    6.83
  -1   5   8  362.70    8.33
   0   5   8  876.34   19.72
   1   5   8  62.949   1.593
   2   5   8  528.90   12.02
   3   5   8  380.34    8.61
   4   5   8  44.802   1.184
   5   5   8  120.60    2.90
   6   5   8  0.2934  0.2829
   7   5   8  44.676   2.085
  -8   6   8  11.410   0.775
  -7   6   8  8.3401  0.5134
  -6   6   8  41.753   1.142
  -5   6   8  0.7963  0.1991
  -4   6   8  98.007   2.284
  -3   6   8  62.467   1.446
  -2   6   8  45.661   1.100
  -1   6   8  151.74    3.86
   0   6   8  3.5938  0.3667
   1   6   8  243.31    5.56
   2   6   8  14.134   0.430
   3   6   8  83.390   2.012
   4   6   8  84.952   2.075
   5   6   8  0.7125  0.4296
   6   6   8  16.900   0.891
   7   6   8  3.8138  0.6391
  -8   7   8  1.7602  0.7544
  -7   7   8  11.253   0.608
  -6   7   8  3.0175  0.3248
  -5   7   8  122.06    2.87
  -4   7   8  22.160   0.597
  -3   7   8  124.08    2.84
  -2   7   8  77.219   1.781
  -1   7   8  22.684   0.692
   0   7   8  306.95    7.09
   1   7   8  21.835   0.608
   2   7   8  199.11    4.62
   3   7   8  39.783   1.090
   4   7   8  4.4005  0.3458
   5   7   8  26.047   1.121
   6   7   8  0.9011  0.5134
   7   7   8  11.075   1.173
  -8   8   8  9.7126  0.6810
  -7   8   8  21.112   0.775
  -6   8   8  94.989   2.284
  -5   8   8  0.1153  0.1153
  -4   8   8  276.65    6.30
  -3   8   8  128.73    2.93
  -2   8   8  337.39    7.60
  -1   8   8  745.75   16.72
   0   8   8  24.716   0.660
   1   8   8  682.49   15.39
   2   8   8  160.63    3.67
   3   8   8  181.38    4.18
   4   8   8  210.60    5.25
   5   8   8  2.0117  0.4505
   6   8   8  118.96    3.32
   7   8   8  10.362   0.922
  -8   9   8  1.0687  0.7439
  -7   9   8  3.5519  0.4296
  -6   9   8  0.5134  0.2829
  -5   9   8  5.8674  0.3248
  -4   9   8  1.1735  0.1676
  -3   9   8  16.052   0.430
  -2   9   8  1.2887  0.1572
  -1   9   8  10.614   0.388
   0   9   8  42.759   1.058
   1   9   8  0.1467  0.1153
   2   9   8  17.833   0.503
   3   9   8  3.0804  0.2934
   4   9   8  1.9488  0.3038
   5   9   8  7.6800  0.6077
   6   9   8  3.4576  0.6182
   7   9   8  0.5658  0.4505
  -8  10   8  13.642   0.775
  -7  10   8  24.496   0.859
  -6  10   8  83.485   2.085
  -5  10   8  0.5029  0.2305
  -4  10   8  203.93    4.65
  -3  10   8  168.52    3.82
  -2  10   8  176.07    4.00
  -1  10   8  739.93   16.58
   0  10   8  1.7602  0.1467
   1  10   8  464.00   10.54
   2  10   8  118.52    2.72
   3  10   8  68.774   1.655
   4  10   8  142.13    3.34
   5  10   8  1.0163  0.3772
   6  10   8  73.625   2.714
   7  10   8  10.132   0.754
  -8  11   8  11.902   1.027
  -7  11   8  31.558   1.048
  -6  11   8  2.0850  0.3248
  -5  11   8  126.02    2.93
  -4  11   8  21.867   0.618
  -3  11   8  205.38    4.66
  -2  11   8  209.04    4.74
  -1  11   8  21.982   0.639
   0  11   8  196.90    4.54
   1  11   8  12.489   0.409
   2  11   8  221.98    5.05
   3  11   8  84.365   2.012
   4  11   8  97.965   2.336
   5  11   8  103.85    2.57
   6  11   8  0.5867  0.4505
   7  11   8  24.109   1.907
  -8  12   8  1.7707  0.8906
  -7  12   8  0.5658  0.3877
  -6  12   8  1.7707  0.3248
  -5  12   8  0.8382  0.2515
  -4  12   8  35.403   0.964
  -3  12   8  8.4134  0.3981
  -2  12   8  50.020   1.184
  -1  12   8  46.677   1.153
   0  12   8  3.1852  0.1991
   1  12   8  46.625   1.111
   2  12   8  17.812   0.524
   3  12   8  36.158   1.069
   4  12   8  46.394   1.205
   5  12   8  2.1060  0.3562
   6  12   8  4.3272  0.6601
   7  12   8  2.6089  0.6182
  -8  13   8  19.520   1.132
  -7  13   8  67.224   1.980
  -6  13   8  1.1630  0.3248
  -5  13   8  159.95    3.73
  -4  13   8  36.325   1.100
  -3  13   8  132.47    3.05
  -2  13   8  334.08    7.64
  -1  13   8  75.941   1.781
   0  13   8  580.25   12.99
   1  13   8  36.566   0.964
   2  13   8  295.23    6.67
   3  13   8  140.53    3.27
   4  13   8  48.228   1.289
   5  13   8  115.95    3.10
   6  13   8  3.3004  0.6391
   7  13   8  46.719   1.697
  -8  14   8  1.5821  1.6450
  -7  14   8  13.883   0.692
  -6  14   8  12.122   0.681
  -5  14   8  0.1572  0.1676
  -4  14   8  44.393   1.153
  -3  14   8  65.642   1.561
  -2  14   8  43.052   1.079
  -1  14   8  55.918   1.331
   0  14   8  19.907   0.587
   1  14   8  87.529   2.043
   2  14   8  19.268   0.534
   3  14   8  16.691   0.639
   4  14   8  76.695   1.896
   5  14   8  0.9849  0.3981
   6  14   8  10.603   0.807
   7  14   8  1.0582  0.7334
  -7  15   8  13.233   0.692
  -6  15   8  2.3260  0.3981
  -5  15   8  55.897   1.603
  -4  15   8  25.303   0.807
  -3  15   8  132.57    3.06
  -2  15   8  99.631   2.410
  -1  15   8  33.811   0.838
   0  15   8  327.66    7.42
   1  15   8  3.4890  0.2515
   2  15   8  151.88    3.48
   3  15   8  97.535   2.326
   4  15   8  7.1666  0.4191
   5  15   8  96.980   2.431
   6  15   8  0.7020  0.5239
   7  15   8  15.067   1.488
  -7  16   8  6.4646  0.5553
  -6  16   8  90.222   2.588
  -5  16   8  0.2724  0.2410
  -4  16   8  180.82    4.19
  -3  16   8  67.716   1.634
  -2  16   8  59.994   1.467
  -1  16   8  288.25    6.53
   0  16   8  1.1525  0.1676
   1  16   8  474.43   10.66
   2  16   8  96.183   2.253
   3  16   8  145.86    3.41
   4  16   8  120.39    2.89
   5  16   8  0.9220  0.4086
   6  16   8  46.468   1.603
   7  16   8  8.2458  0.7439
  -7  17   8  0.7020  0.4610
  -6  17   8  4.1700  0.4401
  -5  17   8  1.0477  0.3458
  -4  17   8  0.6915  0.3143
  -3  17   8  0.1676  0.1676
  -2  17   8  15.475   0.534
  -1  17   8  0.1257  0.1153
   0  17   8  0.3248  0.1676
   1  17   8  0.5448  0.1676
   2  17   8  0.8696  0.1886
   3  17   8  1.7812  0.2724
   4  17   8  0.7334  0.3458
   5  17   8  0.2724  0.2619
   6  17   8  2.8289  0.6601
   7  17   8  0.4610  0.4820
  -7  18   8  11.127   0.744
  -6  18   8  77.879   2.022
  -5  18   8  5.5531  0.4191
  -4  18   8  133.23    3.26
  -3  18   8  86.335   2.127
  -2  18   8  90.431   2.158
  -1  18   8  197.53    4.53
   0  18   8  2.8708  0.2305
   1  18   8  267.20    6.07
   2  18   8  93.124   2.253
   3  18   8  96.728   2.316
   4  18   8  98.027   2.410
   5  18   8  13.107   0.629
   6  18   8  53.184   1.750
   7  18   8  4.3272  0.7649
  -7  19   8  13.275   0.786
  -6  19   8  2.9127  0.5763
  -5  19   8  33.884   1.320
  -4  19   8  7.0618  0.4505
  -3  19   8  64.007   1.708
  -2  19   8  144.53    3.42
  -1  19   8  5.4902  0.3772
   0  19   8  166.50    3.91
   1  19   8  2.5460  0.2200
   2  19   8  74.673   1.781
   3  19   8  34.335   0.974
   4  19   8  10.771   0.775
   5  19   8  59.680   1.718
   6  19   8  2.7870  0.6077
  -7  20   8  3.5414  1.1525
  -6  20   8  14.836   0.744
  -5  20   8  0.9744  0.4820
  -4  20   8  21.929   0.912
  -3  20   8  27.168   0.870
  -2  20   8  1.8336  0.3772
  -1  20   8  29.452   0.828
   0  20   8  0.3981  0.2200
   1  20   8  52.356   1.331
   2  20   8  0.2095  0.1781
   3  20   8  19.425   0.859
   4  20   8  21.688   0.985
   5  20   8  1.5402  0.5448
   6  20   8  13.474   0.765
  -7  21   8  23.815   1.331
  -6  21   8  4.8092  0.6706
  -5  21   8  83.045   2.211
  -4  21   8  11.588   0.702
  -3  21   8  150.06    3.72
  -2  21   8  258.43    7.02
  -1  21   8  52.890   1.414
   0  21   8  247.23    5.65
   1  21   8  27.011   0.765
   2  21   8  113.14    2.66
   3  21   8  108.93    2.89
   4  21   8  30.060   1.352
   5  21   8  87.927   2.295
   6  21   8  2.1479  0.5658
  -6  22   8  4.8825  0.7649
  -5  22   8  0.7858  0.5553
  -4  22   8  8.4030  0.6286
  -3  22   8  3.5728  0.4191
  -2  22   8  2.7346  0.4296
  -1  22   8  12.604   0.566
   0  22   8  4.5891  0.2934
   1  22   8  24.130   0.733
   2  22   8  4.2643  0.3038
   3  22   8  3.9395  0.3981
   4  22   8  2.8080  0.4715
   5  22   8  2.7765  0.5867
   6  22   8  0.7963  0.6182
  -6  23   8  0.5448  0.6077
  -5  23   8  48.071   1.603
  -4  23   8  2.8708  0.9220
  -3  23   8  79.304   2.075
  -2  23   8  25.513   0.880
  -1  23   8  5.7207  0.4296
   0  23   8  214.63    4.93
   1  23   8  13.348   0.513
   2  23   8  111.20    2.64
   3  23   8  30.385   1.069
   4  23   8  12.196   1.037
   5  23   8  46.635   1.446
   6  23   8  1.4354  0.5763
  -6  24   8  32.344   1.519
  -5  24   8  1.1316  0.6182
  -4  24   8  72.902   2.064
  -3  24   8  48.574   1.435
  -2  24   8  27.682   0.953
  -1  24   8  104.71    2.54
   0  24   8  1.0163  0.2724
   1  24   8  104.38    2.50
   2  24   8  27.472   0.880
   3  24   8  48.647   1.341
   4  24   8  53.069   1.540
   5  24   8  0.5763  0.4401
   6  24   8  25.282   2.158
  -6  25   8  0.4401  0.4191
  -5  25   8  2.2841  0.8487
  -4  25   8  0.4715  0.5239
  -3  25   8  2.8499  0.6496
  -2  25   8  5.8150  0.4924
  -1  25   8  1.8126  0.3877
   0  25   8  0.4610  0.3353
   1  25   8  0.2829  0.2515
   2  25   8  2.5565  0.4086
   3  25   8  2.3470  0.4505
   4  25   8  7.0933  0.5763
   5  25   8  2.2003  0.5029
  -5  26   8  0.7020  0.8068
  -4  26   8  50.282   2.095
  -3  26   8  34.041   1.477
  -2  26   8  50.124   1.540
  -1  26   8  144.78    3.47
   0  26   8  9.4926  0.4715
   1  26   8  159.07    3.73
   2  26   8  32.648   1.069
   3  26   8  32.847   1.153
   4  26   8  58.297   1.666
   5  26   8  0.5029  0.5658
  -5  27   8  17.644   0.995
  -4  27   8  1.8964  0.8696
  -3  27   8  30.510   1.760
  -2  27   8  17.414   1.226
  -1  27   8  7.3028  0.6915
   0  27   8  51.036   1.456
   1  27   8  9.0316  0.5134
   2  27   8  27.524   0.901
   3  27   8  28.866   1.331
   4  27   8  2.0955  0.5239
   5  27   8  9.0002  1.0058
  -5  28   8  0.5553  0.6496
  -4  28   8  34.251   1.477
  -3  28   8  16.565   0.891
  -2  28   8  24.381   1.352
  -1  28   8  35.362   1.184
   0  28   8  0.5239  0.3877
   1  28   8  48.553   1.666
   2  28   8  16.460   0.723
   3  28   8  5.2073  0.6915
   4  28   8  23.176   1.519
   5  28   8  0.4191  0.4401
  -5  29   8  40.401   1.519
  -4  29   8  0.3981  0.4086
  -3  29   8  49.590   2.179
  -2  29   8  68.449   2.347
  -1  29   8  11.672   1.037
   0  29   8  83.495   2.326
   1  29   8  6.3494  0.4924
   2  29   8  76.391   2.598
   3  29   8  34.628   1.352
   4  29   8  15.779   1.236
  -4  30   8  0.3877  0.4191
  -3  30   8  3.2271  1.0582
  -2  30   8  2.4936  0.7334
  -1  30   8  3.2480  0.5344
   0  30   8  0.2934  0.2724
   1  30   8  0.3981  0.3143
   2  30   8  0.3143  0.3038
   3  30   8  1.1630  0.6391
   4  30   8  1.5402  0.7229
  -4  31   8  6.0455  0.8382
  -3  31   8  40.820   1.467
  -2  31   8  32.365   1.980
  -1  31   8  5.2283  0.5972
   0  31   8  78.267   2.064
   1  31   8  4.6625  0.4715
   2  31   8  25.670   1.184
   3  31   8  15.727   2.347
   4  31   8  3.0070  1.1211
  -4  32   8  26.791   4.023
  -3  32   8  8.2248  0.8592
  -2  32   8  11.714   1.268
  -1  32   8  48.008   2.211
   0  32   8  0.3248  0.3248
   1  32   8  42.392   1.247
   2  32   8  5.4797  0.7753
   3  32   8  16.963   1.593
  -3  33   8  3.0594  0.6810
  -2  33   8  8.5182  0.7963
  -1  33   8  5.1549  0.7125
   0  33   8  12.877   0.723
   1  33   8  0.4715  0.5448
   2  33   8  3.1432  0.5658
   3  33   8  3.2795  1.2468
  -2  34   8  30.070   1.980
  -1  34   8  64.541   1.886
   0  34   8  0.5658  0.4924
   1  34   8  50.638   1.530
   2  34   8  24.308   1.582
  -2  35   8  0.5344  0.4924
  -1  35   8  0.9011  0.6601
   0  35   8  8.1829  1.0687
   1  35   8  0.4715  0.5344
  -8   1   9  2.4308  0.4401
  -7   1   9  67.863   1.708
  -6   1   9  40.192   1.069
  -5   1   9  87.204   2.033
  -4   1   9  187.30    4.26
  -3   1   9  49.883   1.194
  -2   1   9  479.67   10.78
  -1   1   9  31.694   0.796
   0   1   9  454.99   10.35
   1   1   9  446.10   10.11
   2   1   9  80.918   1.886
   3   1   9  375.54    8.48
   4   1   9  0.3353  0.2410
   5   1   9  125.63    3.06
   6   1   9  44.194   2.190
   7   1   9  12.772   2.148
  -8   2   9  17.948   0.754
  -7   2   9  0.5448  0.3353
  -6   2   9  28.761   0.817
  -5   2   9  16.188   0.503
  -4   2   9  50.690   1.247
  -3   2   9  249.50    5.66
  -2   2   9  6.6846  0.2305
  -1   2   9  361.17    8.17
   0   2   9  149.47    3.49
   1   2   9  270.19    6.16
   2   2   9  257.90    5.85
   3   2   9  2.6927  0.1991
   4   2   9  151.77    3.56
   5   2   9  60.749   1.896
   6   2   9  18.210   1.593
   7   2   9  21.447   1.456
  -8   3   9  1.0687  0.4610
  -7   3   9  24.507   0.817
  -6   3   9  1.4354  0.2724
  -5   3   9  19.300   0.576
  -4   3   9  30.909   0.786
  -3   3   9  8.4449  0.2619
  -2   3   9  196.47    4.45
  -1   3   9  24.748   0.692
   0   3   9  116.46    2.71
   1   3   9  16.879   0.492
   2   3   9  35.456   0.891
   3   3   9  39.448   1.006
   4   3   9  1.1630  0.3353
   5   3   9  80.132   2.022
   6   3   9  18.074   0.985
   7   3   9  1.3621  0.9011
  -8   4   9  27.556   0.974
  -7   4   9  0.9639  0.3667
  -6   4   9  146.17    3.46
  -5   4   9  77.764   1.844
  -4   4   9  92.296   2.211
  -3   4   9  401.92    9.03
  -2   4   9  14.972   0.430
  -1   4   9  885.66   20.21
   0   4   9  100.50    2.37
   1   4   9  353.44    8.04
   2   4   9  537.87   12.11
   3   4   9  0.1991  0.1781
   4   4   9  269.42    6.24
   5   4   9  33.570   1.226
   6   4   9  44.791   1.456
   7   4   9  42.759   1.991
  -8   5   9  0.6810  0.4505
  -7   5   9  3.1432  0.5553
  -6   5   9  3.0175  0.3143
  -5   5   9  8.9687  0.3667
  -4   5   9  26.477   0.723
  -3   5   9  0.8906  0.1257
  -2   5   9  43.964   1.037
  -1   5   9  19.614   0.534
   0   5   9  10.079   0.346
   1   5   9  24.067   0.639
   2   5   9  5.5740  0.2200
   3   5   9  26.299   0.796
   4   5   9  2.3679  0.3143
   5   5   9  16.701   0.765
   6   5   9  0.4296  0.4924
   7   5   9  1.7497  0.7544
  -8   6   9  19.960   0.880
  -7   6   9  0.4610  0.5239
  -6   6   9  71.268   1.991
  -5   6   9  80.446   2.022
  -4   6   9  71.436   1.708
  -3   6   9  270.50    6.15
  -2   6   9  5.5740  0.2305
  -1   6   9  147.29    3.35
   0   6   9  83.128   1.959
   1   6   9  227.12    5.15
   2   6   9  283.49    6.40
   3   6   9  30.008   0.880
   4   6   9  163.82    3.85
   5   6   9  10.603   0.587
   6   6   9  31.464   1.142
   7   6   9  20.525   1.037
  -8   7   9  1.3411  0.5553
  -7   7   9  44.844   1.530
  -6   7   9  6.5799  0.3877
  -5   7   9  96.215   2.305
  -4   7   9  155.11    3.55
  -3   7   9  28.226   0.723
  -2   7   9  517.13   11.60
  -1   7   9  82.070   1.907
   0   7   9  324.47    7.36
   1   7   9  269.95    6.13
   2   7   9  50.041   1.194
   3   7   9  222.81    5.09
   4   7   9  5.0082  0.5239
   5   7   9  82.102   2.106
   6   7   9  33.570   1.645
   7   7   9  9.7860  1.1840
  -8   8   9  1.4249  0.5239
  -7   8   9  0.4296  0.3562
  -6   8   9  5.8360  0.3877
  -5   8   9  4.0757  0.2619
  -4   8   9  8.4344  0.3143
  -3   8   9  13.977   0.398
  -2   8   9  0.2305  0.2724
  -1   8   9  1.1735  0.1467
   0   8   9  0.2934  0.3248
   1   8   9  21.154   0.555
   2   8   9  8.8535  0.3458
   3   8   9  8.0048  0.3458
   4   8   9  12.007   0.534
   5   8   9  1.8650  0.4296
   6   8   9  0.7544  0.4610
   7   8   9  0.5239  0.4401
  -8   9   9  5.1130  0.5658
  -7   9   9  51.769   1.425
  -6   9   9  5.6998  0.3981
  -5   9   9  96.603   2.274
  -4   9   9  106.50    2.47
  -3   9   9  66.113   1.540
  -2   9   9  521.19   11.75
  -1   9   9  1.7602  0.1362
   0   9   9  749.62   16.78
   1   9   9  336.95    7.64
   2   9   9  82.091   1.907
   3   9   9  354.25    8.25
   4   9   9  13.422   0.608
   5   9   9  89.981   2.263
   6   9   9  42.046   1.310
   7   9   9  14.029   0.922
  -8  10   9  7.7953  0.6601
  -7  10   9  2.4203  0.4296
  -6  10   9  10.090   0.639
  -5  10   9  15.842   0.597
  -4  10   9  44.645   1.153
  -3  10   9  116.03    2.66
  -2  10   9  14.029   0.409
  -1  10   9  113.85    2.61
   0  10   9  197.24    4.48
   1  10   9  34.052   0.849
   2  10   9  113.12    2.61
   3  10   9  3.7195  0.2724
   4  10   9  42.937   1.132
   5  10   9  6.9885  0.4924
   6  10   9  7.9315  0.6810
   7  10   9  6.7370  0.8696
  -8  11   9  0.4401  0.3981
  -7  11   9  27.168   1.100
  -6  11   9  0.1676  0.1781
  -5  11   9  45.870   1.184
  -4  11   9  37.227   1.037
  -3  11   9  47.379   1.132
  -2  11   9  242.53    5.48
  -1  11   9  14.019   0.419
   0  11   9  199.25    4.52
   1  11   9  103.96    2.41
   2  11   9  30.877   0.807
   3  11   9  75.438   1.823
   4  11   9  3.4785  0.3458
   5  11   9  48.689   1.572
   6  11   9  13.244   0.723
   7  11   9  1.0373  0.8068
  -8  12   9  19.855   1.792
  -7  12   9  1.1106  0.4715
  -6  12   9  67.999   2.012
  -5  12   9  33.570   0.995
  -4  12   9  91.500   2.211
  -3  12   9  184.12    4.19
  -2  12   9  4.7568  0.2515
  -1  12   9  574.65   13.08
   0  12   9  74.474   1.729
   1  12   9  147.58    3.38
   2  12   9  272.70    6.18
   3  12   9  7.3133  0.3562
   4  12   9  171.16    3.98
   5  12   9  5.7836  0.6810
   6  12   9  34.628   1.184
   7  12   9  25.953   1.435
  -7  13   9  0.4086  0.3353
  -6  13   9  4.2539  0.4191
  -5  13   9  1.1840  0.3248
  -4  13   9  0.9115  0.2410
  -3  13   9  3.3738  0.2515
  -2  13   9  11.609   0.356
  -1  13   9  1.4773  0.1886
   0  13   9  37.918   0.964
   1  13   9  6.1189  0.2934
   2  13   9  0.3038  0.1886
   3  13   9  4.2015  0.3248
   4  13   9  24.591   1.142
   5  13   9  0.4296  0.3458
   6  13   9  0.5134  0.4086
   7  13   9  0.7439  0.5867
  -7  14   9  2.3260  0.4820
  -6  14   9  86.345   2.158
  -5  14   9  34.649   1.006
  -4  14   9  71.540   1.792
  -3  14   9  247.64    5.62
  -2  14   9  3.2585  0.2305
  -1  14   9  351.10    7.99
   0  14   9  118.90    2.72
   1  14   9  170.37    3.89
   2  14   9  190.54    4.36
   3  14   9  1.3726  0.2619
   4  14   9  73.720   1.917
   5  14   9  12.521   0.608
   6  14   9  30.165   1.603
   7  14   9  18.231   0.943
  -7  15   9  13.495   0.702
  -6  15   9  0.3143  0.2829
  -5  15   9  59.313   1.729
  -4  15   9  62.247   1.582
[truncated: 15,633,991 more chars]
